# Supplementary material for: Crystal structure of 4,4′-di­nitro-[1,1′-biphen­yl]-2-amine
Source: Acta Crystallogr E Crystallogr Commun. 2017 Mar 21;73(Pt 4):550–2. doi: 10.1107/S205698901700408X (PMC5382619; doi:10.1107/S205698901700408X)
Supplement: Supplementary file 1 [file e-73-00550-sup1.cif]

##############################################################################
#                                                                            #
# This CIF contains the data in a paper accepted for publication in          #
# Acta Crystallographica Section E. It conforms to the requirements of       #
# Notes for Authors for Acta Crystallographica Section E, and has been       #
# peer reviewed under the auspices of the IUCr Commission on Journals.       #
#                                                                            #
# Full details of the Crystallographic Information File format               #
# are given in the paper "The Crystallographic Information File (CIF):       #
# a New Standard Archive File for Crystallography" by S. R. Hall, F. H.      #
# Allen and I. D. Brown [Acta Cryst. (1991), A47, 655-685].                  #
#                                                                            #
# The current version of the core CIF dictionary is obtainable from          #
# ftp://ftp.iucr.org/pub/cif_core.dic.                                       #
#                                                                            #
# Software is freely available for graphical display of the structure(s)     #
# in this CIF. For information consult the CIF software page                 #
# http://www.iucr.org/resources/cif/software.                                #
#                                                                            #
# This file may be used for bona fide research purposes within the           #
# scientific community so long as proper attribution is given to the journal # 
# article from which it was obtained.                                        #
#                                                                            #
##############################################################################
data_I
_audit_creation_method     'SHELXL-2016/6'
_chemical_name_systematic
;
4,4'-Dinitro-[1,1'-biphenyl]-2-amine
;
_chemical_name_common     ?
_chemical_formula_moiety     'C12 H9 N3 O4'
_chemical_formula_sum     'C12 H9 N3 O4'
_chemical_formula_iupac     'C12 H9 N3 O4'
_chemical_formula_weight     259.22
_chemical_melting_point     ?
_shelx_space_group_comment
;
The symmetry employed for this shelxl refinement is uniquely defined
by the following loop, which should always be used as a source of
symmetry information in preference to the above space-group names.
They are only intended as comments.
;
_space_group_crystal_system     monoclinic
_space_group_name_H-M_alt     'P 21/c'
_space_group_name_Hall     '-P 2ybc'
loop_
    _space_group_symop_operation_xyz
    'x, y, z'
    '-x, y+1/2, -z+1/2'
    '-x, -y, -z'
    'x, -y-1/2, z-1/2'
_cell_length_a     14.2940(11)
_cell_length_b     7.0352(6)
_cell_length_c     11.6043(9)
_cell_angle_alpha     90
_cell_angle_beta     99.437(6)
_cell_angle_gamma     90
_cell_volume     1151.15(16)
_cell_formula_units_Z     4
_cell_measurement_reflns_used     3570
_cell_measurement_theta_min     2.10
_cell_measurement_theta_max     27.82
_cell_measurement_temperature     296
_exptl_crystal_description     'prism'
_exptl_crystal_colour     'orange'
_exptl_crystal_size_max     0.34
_exptl_crystal_size_mid     0.20
_exptl_crystal_size_min     0.07
_exptl_crystal_density_diffrn     1.496
_exptl_crystal_density_meas     ?
_exptl_crystal_density_method     ?
_exptl_crystal_F_000     536
_exptl_absorpt_coefficient_mu     0.116
_exptl_absorpt_correction_type     integration
_exptl_absorpt_process_details
;
(X-RED32; Stoe & Cie, 2002)
;
_shelx_estimated_absorpt_T_min     ?
_shelx_estimated_absorpt_T_max     ?
_exptl_absorpt_correction_T_min     0.9800
_exptl_absorpt_correction_T_max     0.9931
_exptl_special_details     ?
_diffrn_ambient_temperature     296
_diffrn_radiation_type     'Mo K\a'
_diffrn_radiation_wavelength     0.71073
_diffrn_radiation_monochromator     'plane graphite'
_diffrn_measurement_device_type     'Stoe IPDS 2'
_diffrn_measurement_device     '2-circle goniometer'
_diffrn_measurement_method     'rotation method'
_diffrn_detector_area_resol_mean     6.67
_diffrn_reflns_number     6476
_diffrn_reflns_av_R_equivalents     0.0444
_diffrn_reflns_theta_min     2.889
_diffrn_reflns_theta_max     27.345
_diffrn_reflns_theta_full     25.242
_diffrn_measured_fraction_theta_max     0.985
_diffrn_measured_fraction_theta_full     0.987
_diffrn_reflns_limit_h_min     -18
_diffrn_reflns_limit_h_max     18
_diffrn_reflns_limit_k_min     -8
_diffrn_reflns_limit_k_max     9
_diffrn_reflns_limit_l_min     -14
_diffrn_reflns_limit_l_max     11
_refine_special_details     ?
_reflns_number_total     2566
_reflns_number_gt     1052
_reflns_threshold_expression     'I > 2\s(I)'
_refine_ls_structure_factor_coef     Fsqd
_refine_ls_matrix_type     full
_refine_ls_R_factor_all     0.1314
_refine_ls_R_factor_gt     0.0398
_refine_ls_wR_factor_gt     0.0725
_refine_ls_wR_factor_ref     0.0924
_refine_ls_goodness_of_fit_ref     0.812
_refine_ls_restrained_S_all     0.814
_refine_ls_number_reflns     2566
_refine_ls_number_parameters     180
_refine_ls_number_restraints     2
_refine_ls_hydrogen_treatment     mixed
_refine_ls_weighting_scheme     calc
_refine_ls_weighting_details
                      'w=1/[\s^2^(Fo^2^)+(0.0353P)^2^] where P=(Fo^2^+2Fc^2^)/3'
_atom_sites_solution_hydrogens     mixed
_atom_sites_solution_primary     direct
_atom_sites_solution_secondary     difmap
_refine_ls_shift/su_max     0.000
_refine_ls_shift/su_mean     0.000
_refine_diff_density_max     0.096
_refine_diff_density_min     -0.115
_refine_ls_extinction_method     none
_refine_ls_extinction_coef     .
loop_
    _atom_type_symbol
    _atom_type_description
    _atom_type_scat_dispersion_real
    _atom_type_scat_dispersion_imag
    _atom_type_scat_source
    'C' 'C' 0.0033 0.0016
                         'International Tables Vol C Tables 4.2.6.8 and 6.1.1.4'
    'H' 'H' 0.0000 0.0000
                         'International Tables Vol C Tables 4.2.6.8 and 6.1.1.4'
    'N' 'N' 0.0061 0.0033
                         'International Tables Vol C Tables 4.2.6.8 and 6.1.1.4'
    'O' 'O' 0.0106 0.0060
                         'International Tables Vol C Tables 4.2.6.8 and 6.1.1.4'
_computing_data_collection
;
X-AREA (Stoe & Cie, 2002)
;
_computing_cell_refinement
;
X-AREA (Stoe & Cie, 2002)
;
_computing_data_reduction
;
X-RED32 (Stoe & Cie, 2002)
;
_computing_structure_solution
;
SHELXT (Sheldrick 2015a)
;
_computing_structure_refinement
;
SHELXL2016 (Sheldrick, 2015b)
;
_computing_molecular_graphics
;
ORTEP-3 for Windows (Farrugia, 2012) and Mercury (Macrae <i>et al.</i>,
2008)
;
_computing_publication_material
;
WinGX (Farrugia, 2012) and PLATON (Spek, 2009)
;
loop_
    _atom_site_type_symbol
    _atom_site_label
    _atom_site_fract_x
    _atom_site_fract_y
    _atom_site_fract_z
    _atom_site_U_iso_or_equiv
    _atom_site_adp_type
    _atom_site_calc_flag
    _atom_site_occupancy
    _atom_site_disorder_assembly
    _atom_site_disorder_group
    O O1 0.61664(11) 0.3867(2) 0.93876(16) 0.0867(5) Uani d 1 . .
    N N1 0.60769(13) 0.3912(3) 0.8317(2) 0.0701(5) Uani d 1 . .
    O O3 -0.08732(12) 0.2401(3) 0.36959(17) 0.1108(7) Uani d 1 . .
    O O2 0.67457(11) 0.3941(3) 0.77943(16) 0.1004(6) Uani d 1 . .
    N N2 0.26998(16) 0.4451(3) 0.8191(2) 0.0831(6) Uani d 1 . .
    N N3 -0.02768(15) 0.3445(4) 0.3418(2) 0.0899(7) Uani d 1 . .
    O O4 -0.04065(12) 0.4408(3) 0.25269(19) 0.1165(7) Uani d 1 . .
    C C5 0.34478(14) 0.4181(3) 0.76003(19) 0.0575(5) Uani d 1 . .
    C C6 0.43668(14) 0.4150(3) 0.82181(19) 0.0597(5) Uani d 1 . .
    H H6 0.447162 0.429120 0.902589 0.072 Uiso calc 1 . .
    C C4 0.33093(14) 0.3924(3) 0.63808(18) 0.0578(5) Uani d 1 . .
    C C2 0.50098(15) 0.3718(3) 0.64471(19) 0.0630(6) Uani d 1 . .
    H H2 0.553081 0.358487 0.606754 0.076 Uiso calc 1 . .
    C C8 0.21562(15) 0.4992(3) 0.4654(2) 0.0704(6) Uani d 1 . .
    H H8 0.260703 0.585579 0.448436 0.084 Uiso calc 1 . .
    C C7 0.23591(14) 0.3858(3) 0.56438(18) 0.0604(5) Uani d 1 . .
    C C1 0.51178(14) 0.3912(3) 0.76354(19) 0.0565(5) Uani d 1 . .
    C C12 0.16757(15) 0.2578(3) 0.5889(2) 0.0737(6) Uani d 1 . .
    H H12 0.180146 0.181271 0.655006 0.088 Uiso calc 1 . .
    C C3 0.41015(15) 0.3728(3) 0.58389(19) 0.0642(6) Uani d 1 . .
    H H3 0.401257 0.359785 0.503076 0.077 Uiso calc 1 . .
    C C11 0.08146(16) 0.2435(3) 0.5161(2) 0.0787(7) Uani d 1 . .
    H H11 0.035605 0.158226 0.532243 0.094 Uiso calc 1 . .
    C C10 0.06496(16) 0.3583(4) 0.4192(2) 0.0709(6) Uani d 1 . .
    C C9 0.13043(16) 0.4857(3) 0.3926(2) 0.0754(6) Uani d 1 . .
    H H9 0.117272 0.561654 0.326283 0.090 Uiso calc 1 . .
    H H2B 0.2854(15) 0.490(3) 0.8945(17) 0.106(9) Uiso d 1 . .
    H H2A 0.2140(13) 0.484(4) 0.780(2) 0.114(10) Uiso d 1 . .
loop_
    _atom_site_aniso_label
    _atom_site_aniso_U_11
    _atom_site_aniso_U_22
    _atom_site_aniso_U_33
    _atom_site_aniso_U_12
    _atom_site_aniso_U_13
    _atom_site_aniso_U_23
    O1 0.0876(11) 0.1025(13) 0.0647(12) 0.0106(9) -0.0035(9) -0.0071(11)
    N1 0.0702(12) 0.0638(12) 0.0744(15) 0.0050(10) 0.0068(12) -0.0060(12)
    O3 0.0786(11) 0.1494(18) 0.1005(16) -0.0237(12) 0.0033(10) -0.0310(13)
    O2 0.0715(10) 0.1330(15) 0.0988(14) -0.0058(11) 0.0202(10) -0.0176(12)
    N2 0.0719(13) 0.1179(18) 0.0591(14) -0.0019(12) 0.0092(11) -0.0076(13)
    N3 0.0814(16) 0.1079(19) 0.0760(18) 0.0001(13) 0.0000(14) -0.0284(14)
    O4 0.1077(14) 0.1460(18) 0.0828(15) 0.0023(12) -0.0234(11) 0.0033(14)
    C5 0.0680(13) 0.0557(13) 0.0501(13) -0.0050(10) 0.0135(11) -0.0001(10)
    C6 0.0709(13) 0.0582(13) 0.0481(12) -0.0029(10) 0.0045(11) 0.0007(10)
    C4 0.0708(13) 0.0515(12) 0.0512(13) -0.0050(10) 0.0102(11) 0.0016(11)
    C2 0.0746(14) 0.0591(14) 0.0573(15) -0.0005(11) 0.0171(12) -0.0026(11)
    C8 0.0774(14) 0.0767(15) 0.0542(14) -0.0036(12) 0.0025(12) 0.0066(12)
    C7 0.0715(13) 0.0594(13) 0.0490(13) -0.0049(11) 0.0063(11) -0.0043(11)
    C1 0.0645(12) 0.0457(12) 0.0580(15) 0.0001(10) 0.0063(11) -0.0007(11)
    C12 0.0873(15) 0.0735(15) 0.0578(15) -0.0149(13) 0.0047(13) 0.0043(13)
    C3 0.0862(15) 0.0601(13) 0.0468(13) -0.0011(11) 0.0123(12) 0.0004(11)
    C11 0.0838(16) 0.0794(16) 0.0702(18) -0.0193(13) 0.0045(13) -0.0057(15)
    C10 0.0702(14) 0.0817(17) 0.0562(16) 0.0010(12) -0.0033(12) -0.0183(13)
    C9 0.0838(15) 0.0808(17) 0.0577(15) 0.0032(13) 0.0001(13) 0.0054(13)
_geom_special_details
;
 All esds (except the esd in the dihedral angle between two l.s. planes)
 are estimated using the full covariance matrix.  The cell esds are taken
 into account individually in the estimation of esds in distances, angles
 and torsion angles; correlations between esds in cell parameters are only
 used when they are defined by crystal symmetry.  An approximate (isotropic)
 treatment of cell esds is used for estimating esds involving l.s. planes.
;
loop_
    _geom_bond_atom_site_label_1
    _geom_bond_atom_site_label_2
    _geom_bond_site_symmetry_2
    _geom_bond_distance
    _geom_bond_publ_flag
    O1 N1 . 1.228(2) ?
    N1 O2 . 1.214(2) ?
    N1 C1 . 1.466(3) ?
    O3 N3 . 1.209(2) ?
    N2 C5 . 1.375(3) ?
    N2 H2B . 0.922(17) ?
    N2 H2A . 0.894(17) ?
    N3 O4 . 1.224(3) ?
    N3 C10 . 1.477(3) ?
    C5 C6 . 1.390(3) ?
    C5 C4 . 1.408(3) ?
    C6 C1 . 1.370(3) ?
    C6 H6 . 0.9300 ?
    C4 C3 . 1.389(3) ?
    C4 C7 . 1.482(3) ?
    C2 C1 . 1.369(3) ?
    C2 C3 . 1.372(3) ?
    C2 H2 . 0.9300 ?
    C8 C9 . 1.367(3) ?
    C8 C7 . 1.389(3) ?
    C8 H8 . 0.9300 ?
    C7 C12 . 1.392(3) ?
    C12 C11 . 1.378(3) ?
    C12 H12 . 0.9300 ?
    C3 H3 . 0.9300 ?
    C11 C10 . 1.373(3) ?
    C11 H11 . 0.9300 ?
    C10 C9 . 1.368(3) ?
    C9 H9 . 0.9300 ?
loop_
    _geom_angle_atom_site_label_1
    _geom_angle_atom_site_label_2
    _geom_angle_atom_site_label_3
    _geom_angle_site_symmetry_1
    _geom_angle_site_symmetry_3
    _geom_angle
    _geom_angle_publ_flag
    O2 N1 O1 . . 123.1(2) ?
    O2 N1 C1 . . 118.3(2) ?
    O1 N1 C1 . . 118.63(19) ?
    C5 N2 H2B . . 115.9(14) ?
    C5 N2 H2A . . 119.6(17) ?
    H2B N2 H2A . . 116(2) ?
    O3 N3 O4 . . 123.1(2) ?
    O3 N3 C10 . . 118.6(3) ?
    O4 N3 C10 . . 118.3(3) ?
    N2 C5 C6 . . 119.4(2) ?
    N2 C5 C4 . . 121.8(2) ?
    C6 C5 C4 . . 118.80(19) ?
    C1 C6 C5 . . 119.9(2) ?
    C1 C6 H6 . . 120.1 ?
    C5 C6 H6 . . 120.1 ?
    C3 C4 C5 . . 118.49(19) ?
    C3 C4 C7 . . 118.3(2) ?
    C5 C4 C7 . . 123.25(18) ?
    C1 C2 C3 . . 117.28(19) ?
    C1 C2 H2 . . 121.4 ?
    C3 C2 H2 . . 121.4 ?
    C9 C8 C7 . . 121.0(2) ?
    C9 C8 H8 . . 119.5 ?
    C7 C8 H8 . . 119.5 ?
    C8 C7 C12 . . 118.8(2) ?
    C8 C7 C4 . . 120.41(19) ?
    C12 C7 C4 . . 120.6(2) ?
    C2 C1 C6 . . 122.8(2) ?
    C2 C1 N1 . . 119.0(2) ?
    C6 C1 N1 . . 118.2(2) ?
    C11 C12 C7 . . 120.5(2) ?
    C11 C12 H12 . . 119.7 ?
    C7 C12 H12 . . 119.7 ?
    C2 C3 C4 . . 122.7(2) ?
    C2 C3 H3 . . 118.6 ?
    C4 C3 H3 . . 118.6 ?
    C10 C11 C12 . . 118.4(2) ?
    C10 C11 H11 . . 120.8 ?
    C12 C11 H11 . . 120.8 ?
    C9 C10 C11 . . 122.6(2) ?
    C9 C10 N3 . . 119.0(3) ?
    C11 C10 N3 . . 118.4(2) ?
    C8 C9 C10 . . 118.6(2) ?
    C8 C9 H9 . . 120.7 ?
    C10 C9 H9 . . 120.7 ?
loop_
    _geom_torsion_atom_site_label_1
    _geom_torsion_atom_site_label_2
    _geom_torsion_atom_site_label_3
    _geom_torsion_atom_site_label_4
    _geom_torsion_site_symmetry_1
    _geom_torsion_site_symmetry_2
    _geom_torsion_site_symmetry_3
    _geom_torsion_site_symmetry_4
    _geom_torsion
    _geom_torsion_publ_flag
    N2 C5 C6 C1 . . . . -179.0(2) ?
    C4 C5 C6 C1 . . . . 1.3(3) ?
    N2 C5 C4 C3 . . . . 177.7(2) ?
    C6 C5 C4 C3 . . . . -2.6(3) ?
    N2 C5 C4 C7 . . . . -2.1(3) ?
    C6 C5 C4 C7 . . . . 177.60(19) ?
    C9 C8 C7 C12 . . . . -0.3(3) ?
    C9 C8 C7 C4 . . . . 175.8(2) ?
    C3 C4 C7 C8 . . . . -50.6(3) ?
    C5 C4 C7 C8 . . . . 129.1(2) ?
    C3 C4 C7 C12 . . . . 125.4(2) ?
    C5 C4 C7 C12 . . . . -54.9(3) ?
    C3 C2 C1 C6 . . . . -1.4(3) ?
    C3 C2 C1 N1 . . . . -179.90(18) ?
    C5 C6 C1 C2 . . . . 0.7(3) ?
    C5 C6 C1 N1 . . . . 179.24(19) ?
    O2 N1 C1 C2 . . . . 7.6(3) ?
    O1 N1 C1 C2 . . . . -171.76(19) ?
    O2 N1 C1 C6 . . . . -170.96(19) ?
    O1 N1 C1 C6 . . . . 9.7(3) ?
    C8 C7 C12 C11 . . . . 0.2(3) ?
    C4 C7 C12 C11 . . . . -175.9(2) ?
    C1 C2 C3 C4 . . . . 0.0(3) ?
    C5 C4 C3 C2 . . . . 2.0(3) ?
    C7 C4 C3 C2 . . . . -178.2(2) ?
    C7 C12 C11 C10 . . . . 0.0(3) ?
    C12 C11 C10 C9 . . . . -0.1(3) ?
    C12 C11 C10 N3 . . . . -179.4(2) ?
    O3 N3 C10 C9 . . . . -175.5(2) ?
    O4 N3 C10 C9 . . . . 3.9(3) ?
    O3 N3 C10 C11 . . . . 3.8(3) ?
    O4 N3 C10 C11 . . . . -176.8(2) ?
    C7 C8 C9 C10 . . . . 0.2(3) ?
    C11 C10 C9 C8 . . . . 0.0(3) ?
    N3 C10 C9 C8 . . . . 179.3(2) ?
loop_
    _geom_hbond_atom_site_label_D
    _geom_hbond_atom_site_label_H
    _geom_hbond_atom_site_label_A
    _geom_hbond_site_symmetry_A
    _geom_hbond_distance_DH
    _geom_hbond_distance_HA
    _geom_hbond_distance_DA
    _geom_hbond_angle_DHA
    N2 H2B O1 3_667 0.92(2) 2.360(18) 3.229(3) 157(2)
    N2 H2A O4 3_566 0.89(2) 2.502(18) 3.345(3) 157(2)
    C6 H6 O1 3_667 0.93 2.54 3.308(3) 140
    C9 H9 O3 2_555 0.93 2.57 3.496(3) 174
_shelx_hkl_file
;
   2   0   0 2357.79   36.98   0
  -2   0   0 2302.62   37.82   0
  -3   0   0 2009.36   29.50   0
   3   0   0 2030.48   28.50   0
   4   0   0  338.67   15.18   0
  -4   0   0  362.14   15.19   0
  -5   0   0   68.43    8.14   0
   5   0   0   77.75   11.27   0
   6   0   0  197.59   11.38   0
  -6   0   0  204.91    9.20   0
   7   0   0 1295.60   16.17   0
  -7   0   0 1304.12   16.03   0
   8   0   0    0.41    5.67   0
  -8   0   0    6.99    5.83   0
  -9   0   0  104.53    8.94   0
   9   0   0  100.58    6.91   0
 -10   0   0   16.20    8.14   0
  10   0   0    7.81    6.13   0
  11   0   0  177.41   10.28   0
 -11   0   0  170.86    9.67   0
 -12   0   0  122.01    6.93   0
  12   0   0  116.59    9.87   0
 -13   0   0    3.08    5.70   0
  13   0   0    5.55    6.42   0
 -14   0   0   -0.64    5.86   0
  14   0   0    2.96    6.06   0
 -15   0   0   -5.32    9.66   0
  15   0   0   -1.05    6.86   0
 -16   0   0    0.11    7.08   0
  16   0   0    2.88   10.20   0
  17   0   0   19.96   11.19   0
 -17   0   0   20.78    7.64   0
  18   0   0    2.20    7.79   0
 -18   0   0    7.70    7.99   0
   1   1   0  990.44   26.64   0
  -1  -1   0  979.29   24.24   0
  -2  -1   0  363.13   17.28   0
   2   1   0  344.37   17.21   0
  -2   1   0  373.54   20.24   0
   3  -1   0  649.86   18.92   0
   3   1   0  697.27   16.43   0
  -3  -1   0  665.80   16.28   0
  -3   1   0  712.00   21.40   0
  -4  -1   0  695.49   16.28   0
   4   1   0  638.64   14.19   0
   4  -1   0  675.50   16.73   0
  -4   1   0  713.32   16.89   0
  -5  -1   0    3.82    6.89   0
   5   1   0    0.61    6.62   0
  -5   1   0    1.68    6.94   0
   5  -1   0    1.89    6.71   0
   6  -1   0   98.98    7.80   0
  -6  -1   0  109.50    7.51   0
  -6   1   0  107.99   10.04   0
   6   1   0  112.71   10.13   0
   7  -1   0    9.22    6.08   0
  -7  -1   0   20.27    6.40   0
  -7   1   0   14.02    6.07   0
   7   1   0   19.02    8.96   0
   8   1   0    7.77    6.08   0
   8  -1   0    0.66    6.21   0
  -8   1   0    1.39    6.07   0
  -8  -1   0    7.01    5.65   0
   9   1   0   37.07    6.51   0
  -9   1   0   54.32    6.08   0
   9  -1   0   29.94    6.10   0
  -9  -1   0   41.77    6.33   0
 -10  -1   0    3.80    8.56   0
  10   1   0    6.05    8.76   0
 -10   1   0    0.83    5.21   0
  10  -1   0    5.31    8.19   0
  11  -1   0  352.00    9.53   0
  11   1   0  359.17    9.34   0
 -11   1   0  378.77   11.53   0
 -11  -1   0  351.38    9.39   0
  12   1   0    9.12    9.07   0
 -12   1   0    8.83    6.16   0
 -12  -1   0    2.34    6.39   0
  12  -1   0    9.08    6.10   0
  13  -1   0   20.49    6.56   0
 -13   1   0   26.99    8.50   0
 -13  -1   0   18.09    6.26   0
  13   1   0   18.88    6.32   0
  14   1   0    3.84    6.47   0
 -14   1   0    5.21    6.53   0
  14  -1   0    1.98    6.29   0
 -14  -1   0   10.33    6.44   0
 -15   1   0   12.72    9.73   0
  15  -1   0   -1.76    9.41   0
  15   1   0   -2.11    9.21   0
 -15  -1   0    4.54    6.23   0
  16  -1   0    2.78    9.87   0
  16   1   0    4.54    6.82   0
 -16   1   0   -3.06    6.70   0
 -16  -1   0    5.61    7.02   0
 -17  -1   0   -2.52    6.92   0
  17  -1   0    4.35    7.41   0
  17   1   0    7.41   10.70   0
 -17   1   0    4.02   10.43   0
 -18   1   0   -3.36    8.14   0
  18   1   0    4.81    7.98   0
 -18  -1   0   -0.53    7.66   0
  18  -1   0    2.70    8.03   0
   0  -2   0 1468.07   26.81   0
   0   2   0 1423.25   25.00   0
   1   2   0 1920.58   27.66   0
  -1   2   0 1922.60   31.30   0
  -1  -2   0 1945.91   26.45   0
  -2  -2   0 1163.57   18.93   0
   2   2   0 1156.20   19.01   0
   3   2   0  236.60   10.08   0
  -3  -2   0  246.08   12.62   0
   4   2   0  363.63   13.18   0
  -4  -2   0  378.42   12.97   0
  -4   2   0  387.32   14.35   0
  -5   2   0  144.28   10.67   0
  -5  -2   0  136.21    8.03   0
   5   2   0  137.63   10.18   0
  -6  -2   0   61.50    7.03   0
  -6   2   0   64.61    8.99   0
   6   2   0   54.70    6.72   0
   7   2   0   76.18    6.62   0
  -7  -2   0   68.11    8.70   0
  -7   2   0   70.64    8.96   0
   8   2   0  147.64    8.83   0
  -8  -2   0  134.70    7.10   0
  -8   2   0  145.32    9.60   0
  -9  -2   0   65.61    6.21   0
  -9   2   0   65.88    6.76   0
   9  -2   0   65.20    6.85   0
   9   2   0   62.31    6.37   0
  10  -2   0   43.34    9.15   0
  10   2   0   45.11    6.65   0
 -10   2   0   54.76    8.60   0
 -10  -2   0   48.70    9.01   0
 -11   2   0  111.39    9.73   0
 -11  -2   0   90.08    7.21   0
  11  -2   0  109.98   10.22   0
  11   2   0   70.85    6.84   0
 -12  -2   0   92.93    9.35   0
 -12   2   0  102.14    9.44   0
  12   2   0   89.32    7.16   0
  12  -2   0   62.37    6.98   0
  13   2   0   26.40    6.97   0
 -13  -2   0   32.86    6.48   0
 -13   2   0   39.56    9.15   0
  13  -2   0   46.98    6.78   0
 -14  -2   0   -3.93    6.24   0
  14   2   0   -0.49    9.11   0
 -14   2   0    3.43    6.57   0
  15   2   0    9.34    6.88   0
 -15   2   0    7.20    6.95   0
 -15  -2   0    7.71    9.16   0
 -16  -2   0    5.21   10.01   0
 -16   2   0   -4.04   10.07   0
  16   2   0    5.35   10.02   0
 -17   2   0   -1.30    7.12   0
  17   2   0   -5.96    7.67   0
 -17  -2   0    6.37   10.08   0
   1   3   0   68.17    7.30   0
  -1  -3   0   71.31    7.48   0
  -1   3   0   68.47    9.20   0
   1  -3   0   70.72    7.19   0
   2   3   0   35.08    6.99   0
  -2   3   0   34.93    8.56   0
  -2  -3   0   36.83    6.68   0
  -3  -3   0  260.62   11.33   0
   3   3   0  262.31    9.41   0
  -3   3   0  257.98   12.00   0
   4   3   0    4.86    6.16   0
  -4  -3   0    3.72    8.32   0
  -5  -3   0  214.36    7.91   0
  -5   3   0  225.60   11.87   0
   5   3   0  214.53    8.07   0
  -6  -3   0  287.96    8.54   0
  -6   3   0  298.66   11.99   0
   6   3   0  285.20   10.42   0
  -7  -3   0   73.20    6.80   0
  -7   3   0   66.20    9.51   0
   7   3   0   59.32    6.68   0
   8   3   0  167.46    7.84   0
  -8  -3   0  170.08    7.65   0
  -8   3   0  166.79   10.03   0
  -9  -3   0   14.95    6.31   0
  -9   3   0   18.63    8.79   0
   9   3   0   20.91    5.71   0
  10   3   0   92.29    6.67   0
 -10   3   0   90.99    9.35   0
 -10  -3   0   91.52    6.50   0
 -11   3   0  165.34    8.27   0
  11   3   0  143.95    9.61   0
 -11  -3   0  167.64    7.44   0
  12   3   0   53.13    6.92   0
 -12  -3   0   65.90    6.94   0
 -12   3   0   58.32    9.11   0
 -13   3   0   17.09    9.44   0
  13   3   0   19.12    6.46   0
 -13  -3   0   18.91    8.99   0
 -14  -3   0    6.13    6.93   0
 -14   3   0    8.10    6.37   0
  14   3   0    0.25    9.37   0
 -15   3   0    8.85    9.75   0
  15   3   0    8.08    6.84   0
 -15  -3   0    2.77    9.46   0
  16   3   0   -3.70   10.24   0
 -16  -3   0   -5.48    6.95   0
 -16   3   0    9.44   10.19   0
  17   3   0   -0.26    7.47   0
 -17   3   0    6.97   10.89   0
 -17  -3   0    2.86    7.57   0
   0   4   0 1908.91   21.52   0
   0  -4   0 1953.72   21.81   0
   1   4   0 2721.40   25.52   0
  -1   4   0 2704.79   27.88   0
   1  -4   0 2815.09   28.31   0
  -1  -4   0 2698.15   24.28   0
  -2   4   0  380.46   11.73   0
  -2  -4   0  396.78   12.35   0
   2   4   0  411.71   12.16   0
  -3   4   0  627.43   15.92   0
   3   4   0  592.08   11.68   0
  -3  -4   0  627.96   13.36   0
  -4  -4   0   21.22    6.27   0
   4   4   0   19.12    8.46   0
  -4   4   0   25.45    9.10   0
   5   4   0   54.16    6.36   0
  -5   4   0   49.83    7.17   0
  -5  -4   0   48.27    6.29   0
  -5   4   0   61.64    8.98   0
   6   4   0   53.97    8.81   0
  -6   4   0   52.75    9.26   0
  -6  -4   0   39.71    6.72   0
  -7  -4   0   64.11    6.29   0
   7   4   0   57.01    6.26   0
  -7   4   0   56.44    9.09   0
  -8  -4   0   51.78    6.67   0
  -8   4   0   53.46    6.99   0
   8   4   0   49.45    6.40   0
  -9   4   0   23.73    6.06   0
  -9  -4   0   20.63    6.50   0
   9   4   0   32.14    5.90   0
 -10  -4   0   10.28    6.25   0
 -10   4   0    8.67    8.83   0
  10   4   0    6.77    8.67   0
 -11   4   0  105.24   10.10   0
  11   4   0  111.46    7.59   0
 -11  -4   0  108.31    7.10   0
  12   4   0   10.18    6.72   0
 -12   4   0   20.63    9.34   0
 -12  -4   0   26.76    6.71   0
 -13  -4   0   -0.30    6.54   0
 -13   4   0    6.26    9.34   0
  13   4   0    3.65    9.29   0
 -14   4   0    7.67    6.77   0
 -14  -4   0    7.44    6.97   0
  14   4   0    7.77    6.88   0
 -15   4   0   -2.85   10.53   0
 -15  -4   0   11.56   10.00   0
  15   4   0    3.17   10.00   0
 -16  -4   0    4.27    7.57   0
 -16   4   0   -0.38   10.72   0
  16   4   0   -0.68    8.09   0
  -1   5   0   61.69    9.02   0
   1   5   0   57.03    6.62   0
  -1  -5   0   67.97    9.03   0
   2   5   0    9.94    5.97   0
  -2  -5   0    3.50    5.77   0
  -2   5   0    7.25    6.18   0
   3   5   0    3.93    8.21   0
  -3  -5   0    0.67    5.76   0
  -3   5   0    0.71    5.84   0
   4   5   0   13.21    5.56   0
  -4  -5   0   16.14    7.79   0
  -4   5   0   11.85    8.11   0
  -5   5   0   19.07    5.96   0
   5   5   0   14.65    8.24   0
  -5  -5   0   15.39    5.82   0
  -6  -5   0   19.23    6.22   0
  -6   5   0   21.39    8.26   0
   6   5   0   21.21    8.41   0
  -6   5   0   21.13    8.99   0
  -7  -5   0    9.89    8.56   0
  -7   5   0    5.91    8.58   0
  -7   5   0   11.40    8.91   0
   7   5   0    7.51    9.14   0
  -8   5   0    6.20    6.67   0
  -8   5   0    5.06    8.53   0
  -8  -5   0    3.67    8.60   0
   8   5   0    6.50    8.14   0
  -9  -5   0    8.81    5.97   0
  -9   5   0   11.09    9.08   0
   9   5   0    6.30    6.58   0
 -10  -5   0    5.57    6.33   0
 -10   5   0   -0.33    9.44   0
  10   5   0    3.78    6.37   0
 -11  -5   0   -2.91    6.11   0
  11   5   0    3.35    8.77   0
 -11   5   0    1.58    6.08   0
 -12   5   0    9.46    6.92   0
  12   5   0    6.03    6.84   0
 -12  -5   0   14.27    9.39   0
  13   5   0   11.96    7.03   0
 -13   5   0    1.39   10.49   0
 -13  -5   0    4.53    9.60   0
 -14  -5   0   -4.09    9.70   0
  14   5   0    1.70   10.15   0
 -14   5   0    1.09   10.49   0
 -15  -5   0    2.76    7.51   0
 -15   5   0   -5.47   11.97   0
  15   5   0    2.79    7.58   0
   0   6   0  207.92    8.87   0
   0  -6   0  234.19   10.61   0
   1   6   0   93.01    9.16   0
  -1  -6   0   86.48    6.86   0
  -1   6   0   87.45    7.31   0
  -2   6   0    2.19    5.58   0
   2   6   0    9.50    5.76   0
  -2  -6   0    6.07    8.03   0
   3   6   0    6.14    8.67   0
  -3  -6   0   17.95    5.99   0
  -3   6   0   13.82    9.02   0
  -4  -6   0   28.57    8.73   0
   4   6   0   20.99    8.75   0
  -4   6   0   16.75    8.97   0
  -5   6   0   10.88    9.06   0
  -5  -6   0    8.46    6.15   0
   5   6   0    5.76    8.71   0
  -6   6   0    2.24    9.94   0
  -6   6   0    2.38    9.08   0
   6   6   0    6.07    8.74   0
  -6  -6   0    1.36    6.00   0
  -7  -6   0    4.71    8.39   0
  -7   6   0    5.62    6.57   0
   7   6   0    5.66    6.02   0
  -7   6   0    8.09    9.84   0
  -8   6   0    6.65    6.20   0
  -8  -6   0    7.46    6.26   0
   8   6   0    3.64    6.45   0
  -8   6   0    6.93    9.33   0
  -9  -6   0    3.68    6.20   0
  -9   6   0   -1.13    9.52   0
  -9   6   0    4.41    9.78   0
   9   6   0    4.15    9.17   0
 -10  -6   0    6.58    6.65   0
 -10   6   0   -1.79    6.91   0
  10   6   0    8.25    6.86   0
 -10   6   0    1.73    9.95   0
 -11  -6   0   10.52    6.55   0
 -11   6   0    3.86    9.72   0
  11   6   0    7.64    7.42   0
 -11   6   0    6.47   10.09   0
 -12   6   0   13.04   10.29   0
  12   6   0   15.30   10.02   0
 -12   6   0   11.12    7.57   0
 -12  -6   0   13.84    9.72   0
 -13   6   0    3.46    7.40   0
  13   6   0   -0.98    7.10   0
 -13  -6   0    6.83    7.49   0
   1   7   0   10.70    6.44   0
  -1  -7   0   10.03    8.97   0
  -1   7   0   10.98    6.63   0
  -2   7   0    1.83    9.20   0
   2   7   0    6.66    6.22   0
  -2  -7   0    4.88    5.78   0
  -3  -7   0    1.59    8.93   0
   3   7   0    5.99    6.56   0
  -3   7   0    6.06    6.20   0
  -4  -7   0   -6.16    8.39   0
   4   7   0   -0.32    8.56   0
  -4   7   0    0.93    8.78   0
  -5   7   0    0.46    9.49   0
   5   7   0    6.80    6.14   0
  -5  -7   0   -1.13    5.80   0
  -6   7   0    6.20   10.10   0
  -6  -7   0    2.77    6.16   0
   6   7   0    7.14    6.32   0
  -6   7   0   -0.82    9.63   0
   7   7   0   10.72    9.51   0
  -7  -7   0   11.39    6.66   0
  -7   7   0    9.53    9.84   0
  -7   7   0    9.32   10.77   0
  -8   7   0    5.23    9.85   0
  -8  -7   0    1.11    9.07   0
  -8   7   0    3.07    9.87   0
   8   7   0   -3.64    6.87   0
  -9   7   0    2.83   10.29   0
  -9  -7   0   -1.44    9.80   0
  -9   7   0    5.82   13.20   0
   9   7   0    9.26    9.76   0
 -10   7   0   12.65   10.85   0
 -10   7   0    6.53   10.53   0
 -10  -7   0    8.08   10.39   0
  10   7   0   15.96    7.48   0
  11   7   0    9.54   10.68   0
 -11   7   0    9.67   11.50   0
 -11   7   0   14.64   10.84   0
 -11  -7   0   14.05    7.24   0
   0   8   0   86.79   11.44   0
   1   8   0    5.82   10.14   0
  -1   8   0    3.54    9.98   0
  -2  -8   0    5.22    6.35   0
   2   8   0    3.03    6.53   0
  -2   8   0    3.00    9.85   0
   3   8   0   16.56    9.67   0
  -3   8   0   11.91    9.88   0
  -3  -8   0    7.62    9.28   0
  -4  -8   0    1.76    9.61   0
   4   8   0    2.01    6.63   0
  -4   8   0    1.57    7.41   0
   5   8   0    2.33   10.08   0
  -5  -8   0   -3.93   10.20   0
  -5   8   0    1.81   10.56   0
  -6   8   0    2.01   10.79   0
  -6  -8   0  -10.46    9.96   0
  -6   8   0    1.52   10.71   0
   6   8   0    2.39    7.43   0
  -7  -8   0   17.33    9.83   0
   7   8   0   -0.13    7.29   0
  -7   8   0    5.97   12.63   0
  -7   8   0    8.94   10.64   0
   8   8   0    5.03   10.76   0
  -8  -8   0   -1.30    7.74   0
  -8   8   0    0.71   11.50   0
  -8   8   0   -0.83   10.93   0
   1   9   0    4.44   11.49   0
  -1   9   0    1.47    7.68   0
   2   9   0    4.39    7.76   0
  18   1  -1   -1.45    7.99   0
 -18  -1   1   -4.82    8.07   0
  18  -1  -1   -2.48   10.94   0
 -18   1   1   10.42    7.68   0
  17   1  -1   -1.21    7.25   0
 -17  -1   1    2.33    7.39   0
  17  -1  -1   -0.44    6.71   0
 -17   1   1   13.13   10.49   0
 -16   1   1    5.46    7.12   0
 -16  -1   1   14.84    6.32   0
  16  -1  -1   -0.14    6.90   0
  16   1  -1    4.37    6.40   0
  15  -1  -1    4.98    6.63   0
 -15  -1   1    5.77    6.55   0
  15   1  -1   12.36    8.80   0
 -15   1   1   10.28    6.39   0
 -14  -1   1    4.01    5.95   0
  14   1  -1   -0.65    6.64   0
  14  -1  -1    5.56    9.20   0
 -14   1   1   -1.84    6.42   0
  13   1  -1    4.90    6.14   0
  13  -1  -1   15.86    8.87   0
 -13  -1   1   12.05    8.40   0
 -13   1   1    7.86    8.72   0
  12  -1  -1  250.99   11.17   0
  12   1  -1  234.32   10.57   0
 -12   1   1  287.42   11.22   0
 -12  -1   1  278.77    8.51   0
  11   1  -1  445.40    9.97   0
 -11  -1   1  436.76   11.83   0
  11  -1  -1  480.91   10.43   0
 -11   1   1  459.00   10.25   0
  10   1  -1   24.70    6.21   0
 -10  -1   1   26.24    6.18   0
  10  -1  -1   18.90    6.25   0
 -10   1   1   22.87    5.60   0
  -9  -1   1  364.94    9.42   0
   9  -1  -1  359.16    9.88   0
   9   1  -1  372.87    9.57   0
  -9   1   1  368.03    9.90   0
   8  -1  -1   98.14    7.02   0
  -8  -1   1  100.63    7.05   0
  -8   1   1  104.82    6.90   0
   8   1  -1  109.37    9.23   0
  -7  -1   1    5.88    6.21   0
   7   1  -1    7.39    6.29   0
  -7   1   1    7.24    6.05   0
   7  -1  -1    8.45    5.84   0
   6  -1  -1  106.81   10.25   0
   6   1  -1  116.97    8.02   0
  -6  -1   1  100.88    7.81   0
  -6   1   1  109.78    8.16   0
  -5   1   1 1244.77   19.96   0
   5   1  -1 1202.35   16.98   0
   5  -1  -1 1218.81   21.33   0
  -5  -1   1 1181.71   18.08   0
  -4   1   1 1601.51   27.40   0
   4   1  -1 1606.77   22.11   0
   4  -1  -1 1642.21   27.50   0
  -4  -1   1 1516.67   20.00   0
   3   1  -1 1609.44   24.19   0
   3  -1  -1 1654.06   33.22   0
  -3   1   1 1653.51   33.74   0
  -3  -1   1 1609.18   22.54   0
   2  -1  -1  407.85   28.76   0
   2   1  -1  396.70   17.49   0
  -2   1   1  394.00   26.21   0
  -2  -1   1  407.85   17.59   0
   1   1  -1 3237.11   36.97   0
  -1  -1   1 3211.14   38.19   0
   0   1  -1 2092.59   33.73   0
   0  -1  -1 2126.66   45.59   0
   0   1   1 2097.30   44.51   0
   0  -1   1 2078.86   32.19   0
   1   1   1  450.12   17.50   0
  -1  -1  -1  464.55   19.85   0
   2   1   1    0.80    9.26   0
  -2  -1  -1    8.75    9.11   0
   3   1   1  306.27   12.23   0
  -3   1  -1  294.63   12.97   0
  -3  -1  -1  294.50   12.19   0
   4   1   1    6.82   10.38   0
  -4  -1  -1   -0.74   10.26   0
  -4   1  -1    4.98    7.45   0
  -5  -1  -1 1764.37   19.04   0
  -5   1  -1 1759.73   20.86   0
   5  -1   1 1715.79   21.09   0
   5   1   1 1715.36   20.41   0
   6  -1   1   26.47    6.96   0
  -6  -1  -1   28.93    7.26   0
   6   1   1   24.87    9.60   0
  -6   1  -1   27.47    6.82   0
  -7  -1  -1  559.56   11.00   0
  -7   1  -1  582.97   11.52   0
   7   1   1  544.95   12.82   0
   7  -1   1  555.94   11.61   0
  -8  -1  -1  127.52    7.18   0
   8   1   1  135.17    9.49   0
  -8   1  -1  143.68    9.80   0
   8  -1   1  119.09    7.28   0
   9   1   1   17.09    6.01   0
   9  -1   1   12.82    8.26   0
  -9  -1  -1   11.80    5.89   0
  -9   1  -1   18.39    5.77   0
  10  -1   1   48.63    6.35   0
 -10  -1  -1   81.67    8.92   0
  10   1   1   76.77    7.15   0
 -10   1  -1   81.01    6.12   0
 -11   1  -1   13.77    5.99   0
 -11  -1  -1    5.47    8.45   0
  11   1   1    8.27    6.11   0
  11  -1   1   10.12    6.22   0
 -12   1  -1  107.34    7.14   0
  12   1   1  113.87    7.03   0
 -12  -1  -1  123.80    9.04   0
  12  -1   1  124.23    9.59   0
 -13   1  -1    6.70    6.00   0
  13   1   1    3.43    6.48   0
 -13  -1  -1    2.72    6.38   0
  13  -1   1    5.07    6.10   0
 -14  -1  -1   11.29    6.33   0
 -14   1  -1   13.36    8.73   0
  14  -1   1    8.20    6.42   0
  14   1   1    1.74    8.97   0
  15  -1   1    7.12    9.99   0
 -15  -1  -1    2.18    6.47   0
 -15   1  -1    5.44    6.75   0
  15   1   1    0.53    9.59   0
  16  -1   1    7.82    7.04   0
 -16  -1  -1    3.49    6.96   0
 -16   1  -1   -0.76    6.97   0
  16   1   1   -1.33    6.93   0
 -17  -1  -1   16.61   10.38   0
 -17   1  -1   16.30   10.42   0
  17  -1   1   13.32    7.99   0
  17   1   1    6.99    7.61   0
  17   2  -1    4.35    7.54   0
 -17   2   1    0.04   10.29   0
 -17  -2   1   -3.20    7.19   0
  16  -2  -1   -1.93   10.10   0
 -16   2   1   -4.15    6.93   0
  16   2  -1    3.57    9.78   0
 -16  -2   1    8.02    6.76   0
  15  -2  -1   12.48    9.85   0
 -15   2   1   11.41    9.68   0
 -15  -2   1   19.04    9.39   0
  15   2  -1   10.37    6.64   0
 -14  -2   1   -1.26    6.40   0
  14  -2  -1   -4.94    6.23   0
  14   2  -1    8.79    6.44   0
 -14   2   1   -2.12    6.06   0
  13  -2  -1   17.63    6.68   0
 -13  -2   1   21.43    9.39   0
  13   2  -1   23.52    9.23   0
 -13   2   1   14.98    9.12   0
 -12  -2   1  525.88    9.97   0
 -12   2   1  530.92   11.07   0
  12   2  -1  496.00   11.94   0
  12  -2  -1  516.08   13.06   0
  11   2  -1   15.20    6.23   0
 -11   2   1   22.81    8.85   0
  11  -2  -1   18.30    6.42   0
 -11  -2   1   11.71    6.08   0
 -10   2   1   57.64    6.95   0
 -10  -2   1   68.94    6.68   0
  10   2  -1   54.86    6.65   0
  10  -2  -1   54.48    6.48   0
   9  -2  -1   52.43    6.74   0
   9   2  -1   55.07    9.11   0
  -9   2   1   55.38    8.74   0
  -9  -2   1   56.80    6.11   0
   8   2  -1   71.65    6.47   0
  -8   2   1   88.46    9.36   0
  -8  -2   1   84.72    6.35   0
   8  -2  -1   90.07    7.42   0
  -7  -2   1   52.48    6.37   0
   7  -2  -1   60.70    9.60   0
  -7   2   1   60.34    9.30   0
   7   2  -1   54.98    8.90   0
  -6  -2   1  117.19    7.72   0
   6   2  -1  123.61   10.20   0
   6  -2  -1  122.33   10.20   0
  -6   2   1  123.39   10.07   0
   5   2  -1   72.73    7.70   0
  -5   2   1   73.80    7.58   0
  -5  -2   1   73.45    7.65   0
   4   2  -1  296.56   10.04   0
  -4   2   1  318.52   15.24   0
  -4  -2   1  313.68   10.12   0
  -3   2   1  528.40   22.45   0
  -3  -2   1  507.37   12.52   0
   3   2  -1  513.81   12.54   0
  -2   2   1  191.28   18.75   0
  -2  -2   1  182.28   12.60   0
   2   2  -1  196.69   10.14   0
   0  -2   1 9972.02   55.40   0
   0   2  -1 9999.99   55.57   0
   0  -2  -1 9897.92   70.04   0
   0   2   1 9913.31   69.57   0
  -1   2  -1 5282.33   41.80   0
   1   2   1 5163.11   43.07   0
  -1  -2  -1 5148.34   43.26   0
   2   2   1 2662.42   27.79   0
  -2  -2  -1 2725.33   29.06   0
   3   2   1  860.75   17.49   0
  -3  -2  -1  857.70   15.66   0
  -4  -2  -1  260.60    9.76   0
   4   2   1  252.93    9.46   0
  -4   2  -1  263.90   10.36   0
  -5   2  -1  731.50   14.27   0
   5   2   1  712.46   12.68   0
  -5  -2  -1  721.53   12.48   0
  -6   2  -1 1141.49   16.25   0
   6   2   1 1108.81   15.81   0
  -6  -2  -1 1095.91   14.41   0
  -7   2  -1  735.90   14.49   0
   7   2   1  692.57   11.78   0
  -7  -2  -1  719.70   11.55   0
  -8   2  -1   45.24    6.57   0
  -8  -2  -1   46.60    8.43   0
   8   2   1   45.12    8.78   0
  -9  -2  -1   -0.02    5.49   0
  -9   2  -1   11.44    5.54   0
   9   2   1    3.38    6.21   0
  10   2   1   10.76    6.44   0
 -10  -2  -1   18.11    6.11   0
 -10   2  -1   13.48    6.25   0
 -11   2  -1   48.85    6.44   0
  11   2   1   50.42    8.78   0
 -11  -2  -1   66.70    8.61   0
 -12   2  -1    5.13    8.59   0
 -12  -2  -1   12.20    6.63   0
  12   2   1    5.20    6.00   0
 -13   2  -1    6.72    8.96   0
 -13  -2  -1   -0.07    6.53   0
  13   2   1    1.45    6.41   0
 -14   2  -1   -3.26    8.80   0
 -14  -2  -1    4.36    6.23   0
  14   2   1    1.88    9.06   0
  15   2   1    0.81    6.97   0
 -15   2  -1    5.05    9.57   0
 -15  -2  -1    6.80    6.87   0
 -16   2  -1    8.53    9.81   0
 -16  -2  -1    5.06    6.81   0
  16   2   1   -5.51    6.90   0
 -17  -2  -1   -0.32    7.44   0
  17   2   1    7.68   10.82   0
 -17   2  -1   11.62    7.42   0
 -17   3   1   -2.52    8.08   0
  17   3  -1    8.83    7.75   0
 -17  -3   1    7.37   10.43   0
  16   3  -1    7.44    7.16   0
 -16  -3   1   -0.82    6.84   0
 -16   3   1   -1.16   10.17   0
 -15  -3   1    5.93    6.84   0
 -15   3   1   -1.24    6.64   0
  15   3  -1    6.80    6.99   0
 -14  -3   1    8.22    6.54   0
  14   3  -1   -0.16    6.26   0
 -14   3   1    3.89    6.48   0
 -13  -3   1    4.60    8.84   0
  13   3  -1   11.13    9.00   0
 -13   3   1   15.88    9.45   0
 -12  -3   1   72.71    9.18   0
 -12   3   1   84.69    9.49   0
  12   3  -1   71.82    9.33   0
 -11   3   1    3.82    5.74   0
  11   3  -1    3.68    5.73   0
 -11  -3   1    7.70    8.34   0
  10   3  -1   19.54    6.29   0
 -10  -3   1   22.46    8.27   0
 -10   3   1   23.32    8.65   0
  -9   3   1    5.59    8.26   0
  -9  -3   1    4.59    5.89   0
   9   3  -1   -0.98    8.18   0
  -8  -3   1    4.97    8.40   0
  -8   3   1    7.04    6.09   0
   8   3  -1   12.34    5.57   0
   7   3  -1    8.31    8.26   0
  -7   3   1    3.02    8.20   0
  -7  -3   1   -3.93    8.41   0
  -6  -3   1    9.44    5.86   0
  -6   3   1    9.62    8.78   0
   6   3  -1    5.97    5.93   0
  -5  -3   1  139.56    7.68   0
   5   3  -1  134.72    7.22   0
  -5   3   1  146.11   11.28   0
  -4   3   1  102.15   11.18   0
  -4  -3   1   96.03    7.12   0
   4   3  -1   95.78    7.03   0
  -4   3   1   96.17   10.57   0
  -3  -3   1   67.75    9.23   0
   3   3  -1   62.38    6.96   0
  -3   3   1   58.90   10.08   0
  -2  -3   1  575.59   14.07   0
  -2   3   1  566.57   18.43   0
   2   3  -1  569.08   12.36   0
  -1  -3   1   80.66    7.80   0
  -1   3   1   75.82    9.90   0
   1  -3  -1   74.90    8.09   0
   1   3  -1   84.10   10.01   0
   0  -3   1   47.00    6.97   0
   0   3   1   49.06    9.37   0
   0   3  -1   41.88    9.25   0
   0  -3  -1   39.00    6.92   0
  -1  -3  -1    2.73    6.07   0
  -1   3  -1    5.04    6.29   0
   1   3   1    1.06    8.75   0
   2   3   1   11.53    6.15   0
  -2   3  -1    8.61    5.89   0
  -2  -3  -1    8.41    8.53   0
  -3  -3  -1  119.28    7.69   0
   3   3   1  124.99    9.87   0
   4   3   1  492.00   10.99   0
  -4  -3  -1  486.47   10.89   0
  -5   3  -1    3.27    8.75   0
  -5  -3  -1   -4.36    8.01   0
   5   3   1    0.98    5.70   0
  -6  -3  -1    4.13    7.94   0
   6   3   1    5.87    8.09   0
  -6   3  -1    4.50    8.03   0
  -7   3  -1    6.54    8.30   0
   7   3   1    6.54    6.19   0
  -7  -3  -1    3.95    6.03   0
  -8  -3  -1   11.83    6.58   0
  -8   3  -1   19.67    6.02   0
   8   3   1    7.25    6.53   0
   9   3   1   39.81    8.83   0
  -9   3  -1   70.08    9.30   0
  -9  -3  -1   58.15    6.46   0
 -10  -3  -1  154.09    7.03   0
  10   3   1  138.52    7.07   0
 -10   3  -1  149.28    7.73   0
  11   3   1   12.53    8.55   0
 -11   3  -1    0.04    8.76   0
 -11  -3  -1   -0.33    8.72   0
 -12  -3  -1    7.81    6.18   0
  12   3   1   10.46    6.33   0
 -12   3  -1    9.65    8.80   0
 -13   3  -1    8.01    6.33   0
 -13  -3  -1   12.79    8.72   0
  13   3   1   -0.05    6.24   0
 -14  -3  -1    2.80    6.98   0
 -14   3  -1    4.13    6.65   0
  14   3   1    1.03    9.74   0
 -15   3  -1   -5.10    7.37   0
  15   3   1   -0.88    7.14   0
 -15  -3  -1    2.89    6.94   0
 -16  -3  -1    9.43    7.20   0
  16   3   1   -5.54    7.73   0
 -16   3  -1    2.48    7.41   0
 -16   4   1   -6.79   10.06   0
 -16  -4   1    2.96   10.25   0
  16   4  -1   -2.22   10.56   0
 -15   4   1    1.11    7.18   0
  15   4  -1   -0.63    6.98   0
 -15  -4   1    2.71    7.00   0
 -14  -4   1   10.76    6.51   0
  14   4  -1    6.43    6.93   0
 -14   4   1    1.83    7.00   0
 -13   4   1   17.70    7.05   0
 -13  -4   1   15.50    6.45   0
  13   4  -1   13.01    6.84   0
 -12   4   1    7.96    6.57   0
 -12  -4   1   15.61    6.18   0
  12   4  -1    0.57    9.14   0
 -11   4   1    8.59    8.71   0
 -11  -4   1    5.27    6.31   0
  11   4  -1   -0.31    8.80   0
 -10   4   1   17.52    9.44   0
  10   4  -1    6.53    8.72   0
 -10  -4   1   27.87    8.57   0
  -9   4   1   -1.96    8.29   0
  -9  -4   1   -1.70    5.78   0
   9   4  -1   -0.85    8.46   0
  -8  -4   1    6.68    6.13   0
   8   4  -1   11.60    8.38   0
  -8   4   1    5.12    6.17   0
  -7   4   1   -0.20    7.83   0
  -7  -4   1   -2.71    6.11   0
   7   4  -1    4.75    6.20   0
  -6   4   1    1.91    8.41   0
  -6  -4   1    3.37    6.19   0
  -6   4   1    3.39    8.02   0
   6   4  -1   15.13    8.19   0
  -5   4   1   14.10    8.71   0
   5   4  -1   10.80    8.01   0
  -5   4   1   15.75    8.21   0
  -5  -4   1   11.79    5.71   0
   4   4  -1    2.17    7.93   0
  -4  -4   1    7.84    8.26   0
  -4   4   1    7.22    7.93   0
   3   4  -1   99.75    7.03   0
  -3  -4   1   92.13    7.27   0
  -3   4   1   94.70    9.95   0
  -2   4   1   17.92    8.44   0
   2   4  -1   19.34    6.25   0
  -2  -4   1   26.49    8.77   0
  -1  -4   1  464.28   10.57   0
   1  -4  -1  461.96   14.44   0
   1   4  -1  438.37   10.97   0
  -1   4   1  466.75   13.13   0
   0   4  -1  699.56   13.28   0
   0  -4  -1  717.09   16.09   0
   0   4   1  732.55   16.31   0
   0  -4   1  737.82   13.30   0
   1   4   1  297.94   10.21   0
  -1   4  -1  319.34   11.61   0
  -1  -4  -1  310.23   11.85   0
   2   4   1   68.62    8.85   0
  -2   4  -1   61.44    9.08   0
  -2  -4  -1   69.16    8.90   0
   3   4   1   76.37    7.02   0
  -3  -4  -1   71.27    9.00   0
  -3   4  -1   82.32    9.09   0
  -4   4  -1    2.95    8.23   0
   4   4   1    0.69    8.12   0
  -4  -4  -1    4.04    5.80   0
  -5  -4  -1   66.22    6.38   0
   5   4   1   64.39    6.57   0
  -6   4  -1   54.96    9.15   0
  -6  -4  -1   46.40    8.56   0
   6   4   1   46.40    6.23   0
  -7   4  -1    1.27    5.94   0
  -7  -4  -1    3.74    5.81   0
   7   4   1    3.91    5.84   0
  -8   4  -1    1.92    6.29   0
  -8  -4  -1   -0.05    6.08   0
   8   4   1    0.66    8.68   0
  -9   4  -1   37.69    6.32   0
  -9  -4  -1   35.56    6.62   0
   9   4   1   32.01    6.78   0
 -10  -4  -1   -2.09    8.72   0
 -10   4  -1    3.63    8.07   0
  10   4   1    8.15    8.68   0
 -11  -4  -1   25.72    6.60   0
 -11   4  -1   28.38    6.88   0
  11   4   1   36.45    6.66   0
  12   4   1   12.92    8.78   0
 -12   4  -1   10.33    6.37   0
 -12  -4  -1    5.91    6.10   0
 -13   4  -1   -1.53   10.18   0
 -13  -4  -1   -2.18    6.54   0
  13   4   1   -1.68    6.71   0
 -14   4  -1    3.23    7.00   0
 -14  -4  -1   -1.45    6.80   0
  14   4   1    5.12    6.97   0
 -15   4  -1    3.76   10.21   0
  15   4   1   15.83   10.52   0
 -15  -4  -1   -0.50    7.50   0
  16   4   1    9.63    7.59   0
 -16  -4  -1    0.92    7.56   0
 -16   4  -1    5.79   11.08   0
 -15  -5   1    7.40    7.49   0
 -15   5   1    0.14    7.67   0
  15   5  -1   -3.08    7.69   0
 -14  -5   1    4.38    6.94   0
 -14   5   1   -3.26    7.01   0
  14   5  -1    8.14   10.11   0
 -13   5   1   14.44   10.23   0
 -13  -5   1    6.81    6.79   0
  13   5  -1   14.37    6.93   0
 -12  -5   1   65.49    7.57   0
  12   5  -1   79.51    7.83   0
 -12   5   1   83.45   10.99   0
 -11   5   1   48.88   10.41   0
  11   5  -1   44.14    6.97   0
 -11  -5   1   57.42    6.68   0
 -10  -5   1   24.52    6.52   0
 -10   5   1   28.04    9.55   0
  10   5  -1   37.57    9.20   0
  -9   5   1    3.13    8.66   0
  -9  -5   1    6.23    6.16   0
   9   5  -1    9.44    9.15   0
  -8   5   1   24.84    8.97   0
   8   5  -1   36.75    8.44   0
  -8   5   1   23.45    9.42   0
  -8  -5   1   28.96    6.32   0
   7   5  -1    5.22    6.26   0
  -7   5   1    1.27    8.24   0
  -7   5   1   -0.48    8.59   0
  -7  -5   1   -3.30    8.49   0
  -6  -5   1    4.69    5.97   0
   6   5  -1    4.07    5.78   0
  -6   5   1    4.70    8.48   0
  -6   5   1    2.20   10.82   0
  -5   5   1   41.09    9.09   0
   5   5  -1   47.72    8.33   0
  -5  -5   1   40.78    6.08   0
  -5   5   1   44.96   11.48   0
   4   5  -1   58.11    6.50   0
  -4  -5   1   58.20    5.97   0
  -4   5   1   63.15    9.34   0
  -3  -5   1    4.16    5.08   0
   3   5  -1    3.71    5.47   0
  -3   5   1    0.02    7.68   0
  -2   5   1    0.00    7.99   0
  -2  -5   1    2.40    5.87   0
   2   5  -1    8.63    7.21   0
  -1  -5   1   35.50    5.98   0
   1   5  -1   34.58    6.02   0
  -1   5   1   34.52    6.37   0
   1  -5  -1   43.92    8.81   0
   0   5   1   10.36    6.15   0
   0  -5  -1   12.18    6.16   0
   0  -5   1   11.01    8.07   0
   0   5  -1   10.02    8.06   0
   1   5   1   11.96    6.01   0
  -1  -5  -1    7.51    6.02   0
  -1   5  -1   15.88    8.38   0
  -2   5  -1    5.44    5.66   0
  -2  -5  -1    4.80    5.74   0
   2   5   1   -0.05    5.51   0
  -3   5  -1    8.94    5.87   0
  -3  -5  -1    9.07    5.72   0
   3   5   1    7.05    6.09   0
  -4  -5  -1   33.93    6.55   0
  -4   5  -1   23.52    8.60   0
   4   5   1   31.84    6.14   0
  -5  -5  -1   50.26    6.47   0
  -5   5  -1   57.14    6.95   0
   5   5   1   48.42    6.40   0
  -6   5  -1    3.37    8.28   0
  -6   5  -1    6.56    8.46   0
   6   5   1   12.86    8.41   0
  -6  -5  -1    3.92    5.83   0
  -7  -5  -1   27.69    5.60   0
  -7   5  -1   18.13    6.22   0
   7   5   1   21.61    6.28   0
  -7   5  -1   24.12    8.60   0
  -8  -5  -1    4.62    5.56   0
   8   5   1    3.83    5.93   0
  -8   5  -1    4.53    6.37   0
  -9   5  -1    7.59    9.32   0
  -9  -5  -1   10.90    8.56   0
   9   5   1   -0.50    6.53   0
 -10  -5  -1   36.31    6.71   0
  10   5   1   26.17    6.68   0
 -10   5  -1   42.87    9.57   0
  11   5   1   19.29    6.56   0
 -11   5  -1   26.50    6.95   0
 -11  -5  -1   30.92    6.35   0
  12   5   1   10.27    9.40   0
 -12  -5  -1    3.17    6.12   0
 -12   5  -1   -4.12    6.59   0
 -13   5  -1    3.54    7.19   0
 -13  -5  -1    3.95    6.86   0
  13   5   1   12.24    7.03   0
 -14   5  -1   -1.56    7.29   0
  14   5   1    3.28   10.77   0
 -14  -5  -1   10.44    7.57   0
 -13   6   1    1.03   10.66   0
 -13   6   1    2.03   10.66   0
 -13  -6   1    3.65   10.42   0
  13   6  -1    3.34    7.56   0
 -12   6   1   10.48   10.76   0
 -12   6   1   11.58   10.40   0
 -12  -6   1    6.27    6.71   0
  12   6  -1    4.49    7.16   0
 -11  -6   1   13.81    9.64   0
  11   6  -1    0.78    9.68   0
 -11   6   1   11.65   10.41   0
 -11   6   1   18.72    9.84   0
  10   6  -1    8.57    6.28   0
 -10  -6   1    7.95    6.91   0
 -10   6   1   16.24   10.03   0
 -10   6   1   10.10    9.54   0
   9   6  -1    3.92    6.72   0
  -9   6   1    2.12    9.88   0
  -9   6   1    5.08   11.76   0
  -9  -6   1   -0.96    6.23   0
   8   6  -1   10.84    6.44   0
  -8   6   1   10.97   11.27   0
  -8   6   1   10.15    9.49   0
  -8  -6   1   13.38    6.66   0
   7   6  -1    0.46    5.95   0
  -7   6   1   -0.14    9.04   0
  -7   6   1   -0.38    9.99   0
  -7  -6   1   -2.73    8.34   0
  -6   6   1   -0.83    8.50   0
   6   6  -1    1.28    5.86   0
  -6   6   1    1.70    8.80   0
  -6  -6   1    8.05    8.84   0
  -5   6   1    9.16   10.55   0
   5   6  -1    6.34    6.15   0
  -5   6   1   10.97    8.84   0
  -5  -6   1    4.00    8.63   0
  -4   6   1   -1.40    8.83   0
   4   6  -1    1.87    8.58   0
  -4  -6   1    8.20    5.82   0
  -3  -6   1   31.24    8.75   0
  -3   6   1   20.71    8.66   0
   3   6  -1   23.61    6.13   0
   2   6  -1  140.83    9.83   0
  -2  -6   1  140.36    7.75   0
  -2   6   1  134.88    8.81   0
  -1   6   1  361.07   13.70   0
  -1  -6   1  383.71   11.93   0
   1   6  -1  370.84   10.01   0
   0   6  -1  159.30    7.82   0
   0   6   1  158.51   10.43   0
   0  -6  -1  163.64    8.29   0
   1   6   1    9.21    8.35   0
  -1  -6  -1    4.60    7.84   0
  -1   6  -1   12.70    8.12   0
   2   6   1    9.02    8.23   0
  -2  -6  -1   10.17    7.79   0
  -2   6  -1    6.46    7.97   0
  -3  -6  -1    4.26    6.12   0
  -3   6  -1    4.08    8.34   0
   3   6   1   -0.37    7.99   0
  -4   6  -1   -0.04    5.87   0
  -4  -6  -1    3.99    5.95   0
   4   6   1   -3.41    6.20   0
  -5  -6  -1   -5.13    8.53   0
  -5   6  -1    0.63    8.39   0
   5   6   1    5.41    8.59   0
   6   6   1   57.16    7.13   0
  -6   6  -1   52.36    9.58   0
  -6  -6  -1   71.90    8.80   0
  -7   6  -1   56.39    7.48   0
   7   6   1   45.29    9.79   0
  -7  -6  -1   54.78    6.68   0
  -7   6  -1   55.81    7.92   0
  -8   6  -1   11.98    8.72   0
  -8   6  -1   17.75    9.70   0
   8   6   1   15.39    6.44   0
  -8  -6  -1   16.49    6.17   0
   9   6   1    7.43    9.70   0
  -9  -6  -1    5.01    6.41   0
  -9   6  -1    7.42    6.41   0
  -9   6  -1    9.00    9.51   0
 -10   6  -1   14.94    9.91   0
 -10  -6  -1    9.91    9.19   0
 -10   6  -1   11.53   10.29   0
  10   6   1   14.42    7.00   0
 -11  -6  -1   27.44    7.40   0
  11   6   1    7.47    7.57   0
 -11   6  -1   16.72    7.39   0
 -11   6  -1   13.68    7.19   0
 -12  -6  -1    4.39    6.85   0
  12   6   1   14.70   10.08   0
 -12   6  -1   -3.31   10.68   0
  13   6   1    3.29    7.68   0
 -13   6  -1    5.61   10.25   0
 -13  -6  -1    9.34    7.13   0
 -11   7   1   -0.17   15.25   0
 -11  -7   1   -0.36    7.26   0
  11   7  -1    9.00   10.26   0
 -11   7   1    1.70   14.96   0
 -10   7   1    0.45   14.58   0
 -10  -7   1    7.20    7.53   0
  10   7  -1    1.35    7.09   0
 -10   7   1    1.13   14.38   0
   9   7  -1   -4.30    7.37   0
  -9   7   1   -0.97   14.43   0
  -9   7   1    1.73   14.58   0
  -9  -7   1    1.98    7.04   0
  -8   7   1    0.08   13.65   0
  -8   7   1    0.45   12.02   0
  -8  -7   1   -6.91    9.57   0
   8   7  -1    6.77    9.99   0
  -7  -7   1    5.73    6.62   0
  -7   7   1    5.42   12.13   0
  -7   7   1    6.67   12.20   0
   7   7  -1   20.63    9.88   0
   6   7  -1    1.79    6.50   0
  -6   7   1    3.82   12.03   0
  -6   7   1    3.32   11.70   0
  -6  -7   1    4.60    8.38   0
  -5   7   1    0.76    9.56   0
  -5  -7   1   -4.65    6.06   0
   5   7  -1   -0.34    6.10   0
  -5   7   1    2.17    9.25   0
  -4  -7   1    4.88    8.74   0
   4   7  -1    2.47    6.26   0
  -4   7   1    4.06    9.38   0
  -3   7   1   11.10    9.32   0
   3   7  -1   10.15    6.94   0
  -3  -7   1   14.54    8.93   0
  -2   7   1    6.81    9.33   0
   2   7  -1   11.81    6.32   0
  -2  -7   1   11.17    6.46   0
  -1   7   1    9.42    9.03   0
   1   7  -1   19.77    8.57   0
  -1  -7   1   15.80    6.58   0
   0   7  -1   59.17    7.29   0
   0  -7  -1   61.14    7.45   0
   0   7   1   56.72    7.50   0
  -1   7  -1   16.50    8.61   0
   1   7   1   13.94    9.16   0
  -1  -7  -1   12.68    8.81   0
  -2  -7  -1    3.83    6.42   0
  -2   7  -1    1.52    6.14   0
   2   7   1   -2.16    6.18   0
  -3  -7  -1   -0.26    9.21   0
  -3   7  -1    6.34    9.19   0
   3   7   1    2.52    6.25   0
  -4   7  -1    2.74    9.05   0
   4   7   1    6.21    9.23   0
  -4  -7  -1   12.08    9.28   0
  -5   7  -1    0.15    9.57   0
  -5  -7  -1    0.75    6.18   0
   5   7   1    2.82    6.82   0
  -6   7  -1   10.40    9.37   0
  -6   7  -1    7.93    7.53   0
   6   7   1   10.30    6.33   0
  -6  -7  -1   18.42    6.83   0
   7   7   1   -5.50    9.06   0
  -7   7  -1    3.71    6.60   0
  -7  -7  -1   -3.07    6.28   0
  -7   7  -1    3.30   10.13   0
   8   7   1    5.00    6.93   0
  -8  -7  -1    6.24    6.49   0
  -8   7  -1   -2.08   10.30   0
  -8   7  -1    0.63    9.72   0
  -9  -7  -1    4.17    7.02   0
  -9   7  -1    3.79    9.76   0
  -9   7  -1    3.23   10.87   0
   9   7   1    5.71    6.95   0
 -10  -7  -1   -6.10    7.53   0
 -10   7  -1    0.10   10.86   0
 -10   7  -1    2.24    7.35   0
  10   7   1    3.43   10.58   0
 -11  -7  -1   12.21   10.71   0
 -11   7  -1    0.65    7.30   0
  11   7   1    2.10    7.98   0
 -11   7  -1    8.26   11.47   0
  -8  -8   1    3.46   10.57   0
   8   8  -1    4.46    7.61   0
  -7  -8   1    2.04    6.96   0
   7   8  -1    4.83   10.34   0
   6   8  -1   -3.69    7.07   0
  -6   8   1    1.59   18.34   0
  -6  -8   1    1.50    7.13   0
  -6   8   1    0.57   17.91   0
  -5   8   1    3.75   12.32   0
   5   8  -1    6.14    9.74   0
  -5  -8   1   -2.14    7.15   0
  -5   8   1    1.20   12.59   0
   4   8  -1    6.51    9.72   0
  -4  -8   1    9.05   10.00   0
  -4   8   1    2.99   10.06   0
  -3   8   1    6.06   10.10   0
   3   8  -1    5.91    6.90   0
  -3  -8   1   11.00    9.52   0
   2   8  -1   16.00    9.49   0
  -2   8   1    4.52   10.02   0
  -2  -8   1    5.04    6.39   0
  -1   8   1   13.40   10.49   0
   1   8  -1   10.56    9.58   0
   0   8   1   38.63   10.46   0
   0   8  -1   45.29   10.00   0
  -1  -8  -1    0.60    6.89   0
  -1   8  -1    5.01    7.16   0
   1   8   1    5.78    9.97   0
   2   8   1    5.43   10.01   0
  -2   8  -1    2.02    7.12   0
  -2  -8  -1   -0.60    9.46   0
   3   8   1   -2.37    9.95   0
  -3   8  -1    1.23    7.01   0
  -3  -8  -1   -0.72    7.01   0
  -4   8  -1    6.06    9.64   0
   4   8   1    0.87    9.81   0
  -4  -8  -1    3.97    6.29   0
  -5   8  -1   -0.24   10.04   0
  -5  -8  -1    3.55    7.07   0
   5   8   1   -1.17    7.01   0
  -6   8  -1    6.06   10.61   0
  -6   8  -1    5.97   11.03   0
   6   8   1    3.82    7.55   0
  -6  -8  -1    4.68    7.11   0
  -7  -8  -1    1.91    6.81   0
   7   8   1    1.06    7.56   0
  -7   8  -1    0.07   11.22   0
  -7   8  -1   -1.21   10.85   0
  -8   8  -1    1.25    8.12   0
   8   8   1   -0.25    7.63   0
  -8   8  -1    0.79   10.98   0
  -8  -8  -1    4.67    7.22   0
   2   9  -1    7.94    7.76   0
  -1   9   1    2.14    7.98   0
   1   9  -1    5.30   11.06   0
   0   9  -1    5.26   11.07   0
   0   9   1    6.52   11.71   0
  -1   9  -1   -6.59    8.38   0
   1   9   1    0.29   10.83   0
 -18   0   2   -4.04    7.33   0
  18   0  -2    6.44    7.67   0
  17   0  -2    6.09   10.07   0
 -17   0   2   -2.30    7.10   0
 -16   0   2    5.78    6.54   0
  16   0  -2   -1.79    7.01   0
  15   0  -2    1.93    6.48   0
 -15   0   2    7.01    9.47   0
  14   0  -2   73.08    9.60   0
 -14   0   2   80.15    7.18   0
  13   0  -2  750.91   12.11   0
 -13   0   2  849.66   12.62   0
 -12   0   2  114.14    9.66   0
  12   0  -2  109.75    7.31   0
 -11   0   2   94.24    6.72   0
  11   0  -2   95.80    6.67   0
 -10   0   2   28.99    6.00   0
  10   0  -2   47.77    6.04   0
  -9   0   2  136.75    7.24   0
   9   0  -2  130.61    9.40   0
  -8   0   2   18.83    8.53   0
   8   0  -2   28.54    6.36   0
  -7   0   2   45.82    6.64   0
   7   0  -2   45.51    6.58   0
   6   0  -2   30.57    9.70   0
  -6   0   2   34.67    6.69   0
   5   0  -2  100.05    8.27   0
  -5   0   2  103.74   11.11   0
  -4   0   2  134.91   12.05   0
   4   0  -2  141.06   12.61   0
   3   0  -2    9.90   12.17   0
  -3   0   2   11.42    8.70   0
   2   0  -2 4777.56   46.50   0
  -2   0   2 4193.02   42.51   0
   1   0  -2 8816.08   64.25   0
  -2   0  -2    0.83    9.38   0
  -3   0  -2 8729.89   47.20   0
   3   0   2 8554.22   47.14   0
  -4   0  -2 1582.13   19.59   0
   4   0   2 1613.57   21.08   0
   5   0   2 3067.64   25.49   0
  -5   0  -2 3178.82   25.89   0
  -6   0  -2 7745.65   36.65   0
   6   0   2 7521.11   36.10   0
   7   0   2   30.30    8.67   0
  -7   0  -2   20.57    6.15   0
  -8   0  -2   -0.63    8.14   0
   8   0   2    8.09    5.59   0
  -9   0  -2   20.11    8.40   0
   9   0   2   21.02    8.72   0
  10   0   2   39.48    6.74   0
 -10   0  -2   52.10    9.08   0
  11   0   2    1.30    6.19   0
 -11   0  -2   -6.26    6.16   0
  12   0   2    8.39    6.28   0
 -12   0  -2   10.75    5.78   0
  13   0   2    3.63    9.23   0
 -13   0  -2   14.04    6.26   0
 -14   0  -2    4.97    9.00   0
  14   0   2   16.96    6.35   0
  15   0   2    4.64    7.26   0
 -15   0  -2    4.13    6.99   0
 -16   0  -2    5.89    9.92   0
  16   0   2    2.51    7.23   0
  17   0   2   14.99    7.76   0
 -17   0  -2   20.65    7.69   0
  18  -1  -2   -2.11    7.94   0
  18   1  -2   -4.45    7.66   0
 -18  -1   2   -2.36   10.40   0
 -18   1   2   -3.69    7.66   0
 -17  -1   2    6.46    7.58   0
  17  -1  -2    0.09    7.71   0
 -17   1   2    4.65    7.18   0
  17   1  -2   10.77    7.27   0
 -16   1   2   -1.69    6.34   0
 -16  -1   2    5.11    6.77   0
  16   1  -2    2.29    9.56   0
  16  -1  -2    3.79    9.48   0
 -15   1   2   11.72    6.44   0
 -15  -1   2   15.20    9.09   0
  15   1  -2    0.50    9.23   0
  15  -1  -2    7.85    6.57   0
  14  -1  -2    3.47    8.69   0
  14   1  -2    4.78    6.06   0
 -14   1   2    1.93    6.34   0
 -14  -1   2   -4.79    6.37   0
 -13   1   2   66.66    7.20   0
  13  -1  -2   62.11    7.29   0
  13   1  -2   76.63    6.58   0
 -13  -1   2   78.57    8.85   0
 -12   1   2  194.13   10.31   0
 -12  -1   2  162.06    7.83   0
  12   1  -2  146.96    7.90   0
  12  -1  -2  166.58   10.29   0
 -11  -1   2   37.76    6.79   0
 -11   1   2   33.44    6.12   0
  11  -1  -2   29.47    6.42   0
  11   1  -2   30.94    6.73   0
 -10   1   2   14.64    7.90   0
  10  -1  -2   22.77    8.48   0
 -10  -1   2   15.21    6.27   0
  10   1  -2   24.29    8.42   0
  -9  -1   2   49.26    8.96   0
   9   1  -2   43.61    6.23   0
   9  -1  -2   44.02    6.44   0
  -9   1   2   46.15    6.45   0
   8   1  -2   11.01    5.71   0
  -8   1   2    7.10    5.98   0
   8  -1  -2   13.14    5.91   0
  -8  -1   2    4.84    5.82   0
   7   1  -2   21.97    6.13   0
  -7  -1   2   20.97    6.04   0
  -7   1   2   23.51    8.19   0
   7  -1  -2   25.16    6.20   0
   6   1  -2  437.37   10.72   0
  -6   1   2  445.06   13.84   0
   6  -1  -2  451.82   13.96   0
  -6  -1   2  432.63   10.68   0
  -5   1   2  253.39   11.07   0
   5  -1  -2  260.47   11.06   0
  -5  -1   2  267.34   11.78   0
   5   1  -2  254.76   11.74   0
  -4   1   2   23.13    7.63   0
   4   1  -2   21.62    7.58   0
   4  -1  -2   22.02   10.39   0
  -4  -1   2   25.02    7.65   0
  -3  -1   2 5087.95   36.08   0
  -3   1   2 5100.32   58.34   0
   3  -1  -2 4819.99   57.00   0
   3   1  -2 5070.40   36.48   0
   2   1  -2 4981.64   38.26   0
   2  -1  -2 4915.00   70.11   0
  -2  -1   2 4920.85   38.75   0
   1   1  -2 3623.24   34.00   0
  -1  -1   2 3664.84   35.63   0
   0  -1  -2  838.10   24.82   0
   0   1  -2  828.18   18.35   0
   1   1   2   21.16    9.78   0
  -1  -1  -2   21.34    9.68   0
   2   1   2   10.74    8.42   0
  -2  -1  -2   11.13    8.47   0
  -3  -1  -2  204.35   10.10   0
   3   1   2  198.98   10.18   0
   4   1   2 1252.34   17.32   0
  -4  -1  -2 1250.74   17.05   0
  -4   1  -2 1294.61   19.57   0
   5   1   2  497.50   12.07   0
  -5  -1  -2  501.11   11.30   0
  -5   1  -2  497.90   13.43   0
   6   1   2 1173.03   15.41   0
  -6   1  -2 1190.18   15.56   0
  -6  -1  -2 1191.08   15.20   0
  -7  -1  -2  181.28    9.60   0
   7   1   2  188.21    7.78   0
  -7   1  -2  193.42   10.06   0
  -8   1  -2   -0.94    7.98   0
   8   1   2    0.54    5.81   0
  -8  -1  -2   -0.16    5.77   0
   8  -1   2    3.89    5.62   0
  -9   1  -2    0.99    5.63   0
   9  -1   2    6.20    8.82   0
   9   1   2    3.28    8.61   0
  -9  -1  -2    3.82    8.23   0
 -10  -1  -2    1.88    5.98   0
  10   1   2   -0.90    6.14   0
  10  -1   2    6.42    8.32   0
 -10   1  -2   14.94    8.57   0
  11  -1   2   45.92    9.14   0
 -11  -1  -2   26.27    5.99   0
  11   1   2   38.87    6.34   0
 -11   1  -2   37.76    6.58   0
  12   1   2    1.50    6.10   0
 -12  -1  -2   -4.91    8.71   0
 -12   1  -2   -0.30    5.75   0
  12  -1   2   -4.58    5.87   0
  13  -1   2    4.32    6.12   0
 -13  -1  -2    5.50    6.23   0
  13   1   2    5.67    9.32   0
 -13   1  -2   -0.20    6.15   0
 -14  -1  -2    3.09    6.37   0
  14   1   2    5.57    8.90   0
 -14   1  -2    5.65    6.35   0
  15   1   2    2.36    9.67   0
 -15  -1  -2   -7.71    9.50   0
 -15   1  -2   -3.58    9.85   0
 -16  -1  -2    1.98    6.99   0
  16   1   2    1.30    9.98   0
 -16   1  -2    3.44   10.18   0
 -17   1  -2   14.37    7.66   0
 -17  -1  -2    8.15    7.89   0
  17   1   2    6.81    7.82   0
  18  -2  -2    3.04   11.26   0
  18   2  -2   -3.49    7.64   0
 -17   2   2    4.36    6.91   0
  17   2  -2    7.09   10.16   0
  17  -2  -2    4.00    7.18   0
 -17  -2   2   -4.11    6.70   0
 -16   2   2   -2.34    7.16   0
  16   2  -2   -8.22    7.01   0
  16  -2  -2    7.24    7.08   0
 -16  -2   2   -6.31    6.78   0
 -15   2   2    9.06    6.69   0
  15  -2  -2    8.22    6.70   0
 -15  -2   2   12.68    9.13   0
  15   2  -2   -0.92    6.76   0
 -14  -2   2    0.29    6.06   0
  14  -2  -2    6.68    6.79   0
  14   2  -2    4.33    6.42   0
 -14   2   2   -0.52    6.48   0
 -13  -2   2   11.29    6.26   0
  13   2  -2    8.37    6.25   0
  13  -2  -2    7.95    5.98   0
 -13   2   2   10.50    6.03   0
  12   2  -2   86.68    6.44   0
  12  -2  -2   91.72    7.23   0
 -12   2   2   94.80    7.37   0
 -12  -2   2   98.33    6.89   0
 -11   2   2   -0.40    5.76   0
 -11  -2   2    2.43    5.54   0
  11  -2  -2    6.36    6.06   0
  11   2  -2   -0.51    6.00   0
  10  -2  -2   57.84    9.21   0
 -10   2   2   58.32    6.71   0
 -10  -2   2   43.89    6.29   0
  10   2  -2   46.21    9.11   0
  -9  -2   2   72.45    6.88   0
   9   2  -2   67.73    6.68   0
  -9   2   2   71.95    9.36   0
   9  -2  -2   61.02    6.88   0
  -8   2   2   31.26    6.67   0
  -8  -2   2   21.49    8.29   0
   8  -2  -2   34.49    9.10   0
   8   2  -2   32.05    5.84   0
  -7   2   2   20.42    6.29   0
   7  -2  -2   14.03    6.34   0
  -7  -2   2   15.32    6.03   0
   7   2  -2   23.00    5.90   0
   6   2  -2  148.65   10.34   0
  -6   2   2  146.68   10.76   0
   6  -2  -2  155.54   11.35   0
  -6  -2   2  149.58    7.84   0
   5   2  -2   67.14   10.09   0
  -5  -2   2   65.70    7.49   0
   5  -2  -2   65.81    9.86   0
  -5   2   2   59.63    9.79   0
  -4  -2   2   39.90    6.93   0
   4   2  -2   48.98    9.75   0
  -4   2   2   38.28   12.26   0
   3   2  -2 1221.41   16.89   0
  -3  -2   2 1237.16   16.93   0
   2   2  -2 3976.01   30.44   0
  -2  -2   2 3897.62   29.41   0
   1  -2  -2 2691.66   50.08   0
  -1  -2   2 2703.28   25.87   0
   1   2  -2 2713.87   25.71   0
  -1   2   2 2681.26   50.54   0
   0   2   2 1860.61   30.27   0
   0  -2  -2 1886.31   31.37   0
   0   2  -2 1887.10   23.39   0
  -1   2  -2 1164.56   17.87   0
  -1  -2  -2 1124.94   20.72   0
   1   2   2 1156.29   21.09   0
   2   2   2  526.79   14.98   0
  -2  -2  -2  509.39   13.41   0
  -3  -2  -2   24.07    9.94   0
   3   2   2   19.72    9.71   0
  -4  -2  -2    6.67    6.50   0
   4   2   2   13.43    6.66   0
  -5   2  -2  379.20   10.14   0
   5   2   2  371.69    9.90   0
  -5  -2  -2  353.16    9.49   0
  -6  -2  -2  124.50    7.65   0
  -6   2  -2  133.31    7.68   0
   6   2   2  112.06    7.32   0
  -7   2  -2    5.04    5.97   0
  -7  -2  -2    6.51    5.72   0
   7   2   2    7.28    5.94   0
  -8   2  -2   76.22    6.44   0
  -8  -2  -2   83.18    8.84   0
   8   2   2   58.05    6.73   0
  -9   2  -2   27.54    5.82   0
  -9  -2  -2   22.83    8.62   0
   9   2   2   24.52    8.16   0
  10   2   2    6.35    8.64   0
 -10  -2  -2    7.84    6.19   0
 -10   2  -2    7.57    6.06   0
 -11  -2  -2   21.65    6.08   0
 -11   2  -2   13.60    8.43   0
  11   2   2   27.24    8.48   0
  12   2   2    0.94    8.82   0
 -12  -2  -2    7.13    6.15   0
 -12   2  -2   -5.52    6.36   0
  13   2   2   -0.18    6.44   0
 -13  -2  -2   14.04    8.73   0
 -13   2  -2   10.72    9.41   0
 -14  -2  -2   22.85    9.33   0
  14   2   2    1.56    6.42   0
 -14   2  -2    9.85    9.64   0
 -15   2  -2    7.54    9.56   0
 -15  -2  -2    5.52    9.51   0
  15   2   2    3.10    6.98   0
  16   2   2    5.43    7.23   0
 -16  -2  -2   -0.50   10.10   0
 -16   2  -2    6.04   10.10   0
 -17  -2  -2    1.24    7.39   0
  17   2   2   -2.12    7.69   0
 -17   2  -2    2.50   11.22   0
 -17  -3   2    1.80    7.38   0
 -17   3   2   -1.51    7.36   0
  17   3  -2    4.40    7.10   0
 -16   3   2   -0.75    7.41   0
  16   3  -2   -1.59    7.08   0
 -16  -3   2    3.47    9.72   0
 -15   3   2    2.16    9.56   0
 -15  -3   2   -5.56    6.76   0
  15   3  -2   -2.57    6.97   0
 -14  -3   2   22.53    6.59   0
 -14   3   2    8.49    8.46   0
  14   3  -2    7.67    6.23   0
 -13  -3   2   23.95    6.31   0
  13   3  -2   24.16    6.43   0
 -13   3   2   23.48    6.62   0
 -12  -3   2  181.39    8.05   0
 -12   3   2  184.93    8.75   0
  12   3  -2  188.75    8.05   0
 -11  -3   2  125.51    7.33   0
  11   3  -2  123.72    7.22   0
 -11   3   2  131.80   10.46   0
 -10   3   2   13.59    8.38   0
 -10  -3   2   10.97    8.18   0
  10   3  -2    9.71    5.93   0
  -9   3   2   52.24    8.39   0
  -9  -3   2   43.14    6.39   0
   9   3  -2   42.99    6.53   0
  -8   3   2    9.23    8.29   0
   8   3  -2   10.53    8.38   0
  -8  -3   2    9.55    6.08   0
  -7  -3   2  366.68   10.72   0
  -7   3   2  365.95   14.51   0
   7   3  -2  364.85    9.24   0
   6   3  -2   17.78    8.33   0
  -6  -3   2   15.48    8.58   0
  -6   3   2   13.70    8.22   0
   5   3  -2  808.57   12.66   0
  -5   3   2  820.95   28.18   0
  -5  -3   2  826.32   12.84   0
  -4  -3   2   86.73    6.94   0
   4   3  -2   86.92    6.85   0
  -3  -3   2   -1.83    5.87   0
   3   3  -2    5.43    8.62   0
  -2  -3   2    7.05    6.09   0
  -2   3   2    2.87   10.96   0
   2   3  -2    9.51    6.11   0
   1  -3  -2  185.94   12.43   0
   1   3  -2  191.98   10.68   0
  -1   3   2  186.42   12.75   0
  -1  -3   2  193.50    8.73   0
   0  -3   2  300.24   10.11   0
   0   3   2  300.89   11.75   0
   0  -3  -2  291.72   11.42   0
   0   3  -2  304.98    9.96   0
  -1  -3  -2    2.94    7.89   0
   1   3   2    1.74    8.29   0
  -1   3  -2    2.76    5.95   0
   2   3   2   12.63    8.51   0
  -2  -3  -2    8.85    6.14   0
  -2   3  -2   12.74    8.56   0
   3   3   2   27.59    8.57   0
  -3  -3  -2   22.82    6.25   0
  -4  -3  -2  149.54    7.78   0
   4   3   2  155.57    9.94   0
  -5  -3  -2   51.48    6.55   0
   5   3   2   43.13    8.46   0
   6   3   2   28.57    8.57   0
  -6   3  -2   33.89    6.41   0
  -6  -3  -2   23.76    6.04   0
  -7  -3  -2   17.90    6.20   0
  -7   3  -2   17.57    6.18   0
   7   3   2   14.11    6.11   0
  -8   3  -2   25.58    6.44   0
  -8  -3  -2   18.56    6.42   0
   8   3   2    8.45    6.32   0
   9   3   2  177.16    7.96   0
  -9   3  -2  174.76    7.74   0
  -9  -3  -2  169.93    9.65   0
 -10  -3  -2  113.05    6.82   0
 -10   3  -2   95.20    7.46   0
  10   3   2   92.65    6.86   0
 -11  -3  -2    7.41    8.69   0
  11   3   2    1.94    6.31   0
 -11   3  -2    1.91    6.38   0
 -12   3  -2    3.70    6.16   0
 -12  -3  -2    9.69    6.35   0
  12   3   2    3.82    9.26   0
 -13  -3  -2   13.87    6.41   0
 -13   3  -2   10.41    8.70   0
  13   3   2    9.79    9.05   0
  14   3   2    6.30    7.02   0
 -14  -3  -2   -1.90    6.81   0
 -14   3  -2   -1.49    6.79   0
 -15  -3  -2   -0.01    6.72   0
  15   3   2   -3.66    6.92   0
 -15   3  -2    5.23    7.35   0
 -16  -3  -2   13.44   10.45   0
  16   3   2   19.88    7.72   0
 -16   3  -2   14.95   10.52   0
 -16   4   2    0.23   10.88   0
  16   4  -2   -4.82    7.55   0
 -16  -4   2   -7.25    7.48   0
 -15   4   2    0.35    9.95   0
  15   4  -2    9.44    7.28   0
 -15  -4   2    4.41    6.80   0
 -14   4   2    9.50    7.01   0
 -14  -4   2    3.17    6.70   0
  14   4  -2   12.13    7.05   0
 -13  -4   2   11.08    6.55   0
 -13   4   2    9.41    9.92   0
  13   4  -2   12.45    6.42   0
 -12   4   2   38.99    7.12   0
  12   4  -2   49.18    6.81   0
 -12  -4   2   45.54    6.48   0
  11   4  -2   52.38    7.07   0
 -11   4   2   51.77    9.84   0
 -11  -4   2   46.99    9.27   0
 -10   4   2   44.60    9.53   0
 -10  -4   2   47.56    6.24   0
  10   4  -2   48.05    6.44   0
  -9  -4   2    6.09    5.84   0
  -9   4   2    6.24    8.12   0
   9   4  -2    5.67    8.12   0
  -8  -4   2   54.81    6.58   0
   8   4  -2   60.77    6.65   0
  -8   4   2   60.32    9.74   0
  -7  -4   2    3.67    8.69   0
  -7   4   2   -0.40    9.51   0
   7   4  -2    8.18    8.69   0
  -6  -4   2   47.47    6.37   0
   6   4  -2   50.47    8.76   0
  -6   4   2   42.58   10.76   0
  -6   4   2   44.11   11.56   0
  -5  -4   2   24.62    8.36   0
   5   4  -2   17.97    8.68   0
  -5   4   2   14.82   13.89   0
  -5   4   2   16.22   13.51   0
   4   4  -2   30.08    5.90   0
  -4  -4   2   29.07    8.09   0
  -4   4   2   30.74   15.98   0
  -4   4   2   31.48   15.06   0
  -3   4   2   20.21   10.80   0
   3   4  -2   24.70    8.50   0
  -3  -4   2   17.84    5.75   0
  -2  -4   2  922.45   15.15   0
   2   4  -2  894.36   13.18   0
  -2   4   2  893.71   24.28   0
   1   4  -2  519.51   11.07   0
   1  -4  -2  494.22   15.67   0
  -1  -4   2  528.92   12.76   0
  -1   4   2  513.30   16.11   0
   0  -4  -2  439.62   12.34   0
   0   4   2  410.61   14.20   0
   0   4  -2  415.77    9.97   0
  -1   4  -2  226.75    8.83   0
   1   4   2  232.49   11.40   0
  -1  -4  -2  219.90   11.21   0
   2   4   2  376.40   10.78   0
  -2   4  -2  417.26   10.47   0
  -2  -4  -2  404.92   11.96   0
  -3   4  -2   50.86    8.41   0
   3   4   2   46.03    6.22   0
  -3  -4  -2   55.79    8.51   0
   4   4   2    3.53    5.51   0
  -4  -4  -2   -6.03    7.91   0
  -4   4  -2    4.00    5.61   0
   5   4   2  257.95    9.86   0
  -5  -4  -2  258.63    8.22   0
   6   4   2  399.49   11.14   0
  -6  -4  -2  417.28   11.25   0
  -6   4  -2  427.50   10.61   0
  -7   4  -2  178.13    8.40   0
   7   4   2  171.08    7.35   0
  -7  -4  -2  178.33    7.57   0
  -8  -4  -2   -0.30    8.59   0
   8   4   2    2.42    5.99   0
  -8   4  -2    3.63    8.64   0
  -9   4  -2   77.72    9.43   0
  -9  -4  -2   74.74    8.81   0
   9   4   2   66.46    6.96   0
  10   4   2  114.97    9.94   0
 -10  -4  -2  115.34    9.87   0
 -10   4  -2  125.70    7.99   0
 -11  -4  -2   23.13    6.41   0
 -11   4  -2   21.00    9.37   0
  11   4   2   22.47    9.35   0
  12   4   2    5.24    6.27   0
 -12  -4  -2    6.93    6.12   0
 -12   4  -2   -1.93    9.40   0
 -13  -4  -2   10.02    7.11   0
  13   4   2   -7.80    7.13   0
 -13   4  -2   -1.19    6.90   0
 -14  -4  -2    7.03    9.66   0
  14   4   2    3.54    6.80   0
 -14   4  -2    4.36    7.34   0
  15   4   2    0.44   10.90   0
 -15  -4  -2   -5.46    7.37   0
 -15   4  -2    3.55   10.56   0
 -15  -5   2   -0.41    7.21   0
 -15   5   2    1.73   11.23   0
  15   5  -2    7.88   10.54   0
 -14  -5   2   -1.55    7.46   0
 -14   5   2    9.92    7.86   0
  14   5  -2   22.72    7.54   0
 -13  -5   2   -1.14    6.94   0
 -13   5   2    3.32    9.89   0
  13   5  -2    8.49    7.02   0
 -12  -5   2    3.76    6.83   0
  12   5  -2    7.72    6.72   0
 -12   5   2    5.65    9.68   0
 -11  -5   2    5.00    6.24   0
 -11   5   2    0.45    9.27   0
  11   5  -2   11.76    6.34   0
 -10  -5   2    3.75    8.80   0
 -10   5   2    0.70    8.94   0
  10   5  -2    1.55    6.32   0
  -9  -5   2    4.08    8.51   0
  -9   5   2    0.31   10.21   0
   9   5  -2    5.84    6.21   0
  -9   5   2    3.76   10.23   0
  -8   5   2    9.81   12.38   0
  -8  -5   2    9.92    8.43   0
   8   5  -2   17.12    8.56   0
  -8   5   2    9.06   10.78   0
  -7   5   2   -0.74   12.28   0
  -7   5   2    0.80   13.74   0
  -7  -5   2   -0.27    5.97   0
   7   5  -2   -2.74    6.41   0
   6   5  -2   11.31    8.62   0
  -6  -5   2   17.78    5.97   0
   5   5  -2   65.17    6.21   0
  -5  -5   2   71.05    8.59   0
  -4   5   2   14.85   11.00   0
  -4   5   2   13.04   11.24   0
   4   5  -2   19.48    5.56   0
  -4  -5   2   12.05    5.72   0
  -3   5   2    4.13    8.05   0
  -3  -5   2    3.94    7.38   0
   3   5  -2    3.07    5.56   0
  -2   5   2   47.77   10.52   0
  -2  -5   2   61.26    8.66   0
   2   5  -2   51.40    8.87   0
   1  -5  -2  197.64   11.30   0
   1   5  -2  192.66    8.02   0
  -1   5   2  201.94   11.36   0
  -1  -5   2  193.14    8.07   0
   0   5  -2   25.38    5.88   0
   0  -5  -2   25.50    6.37   0
   0   5   2   30.21    8.56   0
  -1   5  -2   40.94    6.48   0
  -1  -5  -2   49.30    8.68   0
   1   5   2   52.61    9.03   0
  -2  -5  -2  104.00    9.42   0
  -2   5  -2  100.93    7.51   0
   2   5   2   98.35    7.33   0
   3   5   2   61.02    6.54   0
  -3   5  -2   52.07    8.61   0
  -3  -5  -2   65.82    8.91   0
   4   5   2    7.86    8.59   0
  -4   5  -2    4.65    8.24   0
  -4  -5  -2    3.17    5.92   0
  -5   5  -2   14.19    8.39   0
   5   5   2   17.03    8.40   0
  -5  -5  -2   17.88    6.07   0
   6   5   2   24.31    6.07   0
  -6   5  -2   25.67    6.11   0
  -6  -5  -2   33.97    8.23   0
  -7   5  -2   -0.73    5.81   0
  -7  -5  -2    4.91    8.30   0
  -7   5  -2    2.75    5.58   0
   7   5   2    2.11    6.00   0
  -8  -5  -2   18.54    6.67   0
  -8   5  -2   11.96    9.02   0
   8   5   2    9.65    5.69   0
   9   5   2   22.74    8.70   0
  -9  -5  -2   23.73    8.89   0
  -9   5  -2   16.79    6.89   0
 -10  -5  -2   12.13    9.22   0
 -10   5  -2   21.73    9.33   0
  10   5   2   13.25    9.54   0
  11   5   2    9.85    6.77   0
 -11   5  -2    3.52    9.47   0
 -11  -5  -2   12.33    9.17   0
 -12   5  -2   -0.02    9.90   0
 -12  -5  -2    4.07    9.37   0
  12   5   2    6.48    6.89   0
 -13  -5  -2    6.75    6.92   0
 -13   5  -2    2.36   10.33   0
  13   5   2    7.14    6.80   0
 -14  -5  -2   -8.27    7.67   0
  14   5   2    6.97   10.26   0
 -14   5  -2    4.34   10.80   0
 -13  -6   2   -4.88    7.49   0
 -13   6   2    7.63   13.01   0
  13   6  -2    7.72    6.95   0
 -13   6   2    6.66   10.26   0
 -12  -6   2   -0.46    9.59   0
  12   6  -2    8.47    6.78   0
 -12   6   2    6.01   13.01   0
 -12   6   2    6.86   12.82   0
 -11  -6   2    9.47    6.62   0
 -11   6   2    3.98   14.01   0
 -11   6   2    3.06   13.78   0
  11   6  -2   -3.29    9.93   0
  10   6  -2   12.13    9.05   0
 -10  -6   2    5.30    6.10   0
   9   6  -2    9.73    8.96   0
  -9  -6   2   10.53    6.55   0
   8   6  -2    8.09    9.10   0
  -8  -6   2    4.06    6.28   0
   7   6  -2   -4.59    8.63   0
  -7  -6   2   -1.65    5.80   0
   6   6  -2    4.99    6.02   0
  -6  -6   2    7.46    5.82   0
   5   6  -2   26.36    6.47   0
  -5  -6   2   25.17    6.52   0
  -4  -6   2   -3.46    8.47   0
  -4   6   2    0.44   12.29   0
   4   6  -2    5.55    6.17   0
   3   6  -2    7.98    8.50   0
  -3  -6   2    4.11    5.95   0
  -3   6   2    3.87   10.67   0
   2   6  -2    8.40    5.91   0
  -2  -6   2   11.82    8.46   0
  -2   6   2   11.10    8.92   0
  -1  -6   2  200.83   10.43   0
   1   6  -2  194.87    8.31   0
  -1   6   2  190.32   12.03   0
   1  -6  -2  210.11   12.10   0
   0  -6  -2   91.52   10.37   0
   0   6  -2   75.55    6.81   0
   0   6   2   87.66   10.46   0
  -1  -6  -2   -3.23    7.92   0
   1   6   2    2.20    9.01   0
  -1   6  -2    5.83    8.35   0
  -2  -6  -2   22.78    8.35   0
  -2   6  -2   19.31    8.06   0
   2   6   2   14.11    8.57   0
  -3  -6  -2    6.92    5.95   0
  -3   6  -2    9.02    5.58   0
   3   6   2    3.96    8.05   0
  -4  -6  -2    9.78    6.04   0
  -4   6  -2   10.07    8.29   0
   4   6   2    0.44    8.25   0
  -5  -6  -2   27.63    6.56   0
   5   6   2   28.74    6.57   0
  -5   6  -2   31.96    6.32   0
  -6   6  -2   16.30    6.33   0
   6   6   2   16.90    6.38   0
  -6  -6  -2   14.48    8.97   0
   7   6   2   16.97    6.45   0
  -7   6  -2    6.26    6.51   0
  -7   6  -2    7.41    9.07   0
  -7  -6  -2   11.06    6.24   0
  -8   6  -2    9.58    8.53   0
  -8  -6  -2    9.15    6.38   0
  -8   6  -2    7.21    6.64   0
   8   6   2    3.71    6.58   0
  -9   6  -2    8.61    9.42   0
  -9   6  -2    5.73    9.22   0
  -9  -6  -2    3.41    9.53   0
   9   6   2    1.56    9.51   0
 -10   6  -2    4.04   10.17   0
 -10   6  -2    7.22    9.70   0
  10   6   2    7.39    9.64   0
 -10  -6  -2   -3.47    6.75   0
  11   6   2    9.03   10.05   0
 -11   6  -2    4.72    7.33   0
 -11  -6  -2   -0.68    6.92   0
  12   6   2    7.58    7.92   0
 -12   6  -2    4.51   10.98   0
 -12  -6  -2    7.66    7.46   0
 -13  -6  -2   -3.51    7.83   0
  13   6   2    6.68    7.97   0
 -11  -7   2    5.55    7.69   0
  11   7  -2   14.06   10.31   0
  10   7  -2   -2.13   10.00   0
 -10  -7   2   -2.39   10.02   0
   9   7  -2    7.06    7.15   0
  -9  -7   2    4.98    7.17   0
   8   7  -2    2.78    6.81   0
  -8  -7   2   -0.35    6.86   0
  -7  -7   2    3.78    9.40   0
   7   7  -2   -1.07    6.83   0
   6   7  -2   15.38    6.51   0
  -6  -7   2   25.61    9.46   0
  -5  -7   2   15.80    6.75   0
   5   7  -2   16.89    6.23   0
   4   7  -2   16.70    6.63   0
  -4   7   2   11.21   13.86   0
  -4   7   2   12.35   14.35   0
  -4  -7   2   11.47    8.83   0
  -3   7   2    0.38    9.30   0
   3   7  -2    1.81    8.46   0
  -3  -7   2    1.40    6.20   0
  -2  -7   2   17.54    9.45   0
   2   7  -2   25.40    9.05   0
  -2   7   2   23.91    9.41   0
   1   7  -2    6.00    6.27   0
  -1   7   2    2.30    9.16   0
   0  -7  -2   18.86    8.92   0
   0   7  -2   22.86    8.75   0
   0   7   2   17.25    6.68   0
  -1   7  -2   16.48    6.85   0
   1   7   2   18.51    8.93   0
  -1  -7  -2   29.41    9.33   0
  -2  -7  -2    5.36    5.99   0
  -2   7  -2    5.71    6.12   0
   2   7   2    3.66    9.05   0
  -3   7  -2    1.27    8.93   0
   3   7   2    2.52    6.30   0
  -3  -7  -2    2.82    9.16   0
  -4   7  -2    6.55    8.14   0
  -4  -7  -2   -6.10    9.23   0
   4   7   2    1.59    6.89   0
  -5   7  -2   -4.06    5.90   0
  -5  -7  -2   -0.19    6.51   0
   5   7   2    2.28    6.11   0
   6   7   2    3.41    6.54   0
  -6   7  -2   12.27    9.46   0
  -6  -7  -2    4.48    6.40   0
  -7  -7  -2    3.62    9.35   0
  -7   7  -2   -3.08    9.63   0
  -7   7  -2   -1.35    9.86   0
   7   7   2   -0.75    6.75   0
  -8  -7  -2    4.29    9.55   0
  -8   7  -2   -1.35   10.32   0
   8   7   2   -3.72    7.13   0
  -8   7  -2   -1.21    9.58   0
  -9  -7  -2    4.59    9.96   0
   9   7   2    7.29    7.16   0
  -9   7  -2    3.53    7.08   0
  -9   7  -2   -0.75    7.49   0
 -10  -7  -2    3.68    7.15   0
 -10   7  -2    6.37    7.36   0
  10   7   2    4.51    7.49   0
 -10   7  -2    5.61    8.23   0
   8   8  -2    4.38    8.00   0
  -8  -8   2   -2.60    7.49   0
   7   8  -2    3.43    7.32   0
  -7  -8   2    4.46   10.16   0
  -6  -8   2   10.77    9.80   0
   6   8  -2    1.26   10.35   0
   5   8  -2    5.97    9.89   0
  -5  -8   2    8.42    9.35   0
   4   8  -2    8.39    6.94   0
  -4  -8   2    4.32    6.81   0
   3   8  -2    3.08    6.55   0
  -3   8   2    3.93   12.77   0
  -3  -8   2    7.51    6.81   0
   2   8  -2   31.33    7.12   0
  -2   8   2   29.16   10.65   0
  -1   8   2   26.41   10.64   0
   1   8  -2   20.33    7.35   0
   0   8  -2    6.69    6.89   0
   0   8   2    8.82   10.23   0
  -1   8  -2    6.86    7.06   0
  -1  -8  -2    1.59    9.78   0
   1   8   2    2.59    9.78   0
  -2  -8  -2    0.83    9.75   0
  -2   8  -2   -0.59    6.74   0
   2   8   2    5.11   10.24   0
  -3   8  -2    2.57    6.66   0
  -3  -8  -2    4.34    9.35   0
   3   8   2    1.53    7.03   0
  -4  -8  -2   -0.03   10.13   0
   4   8   2   -2.87    7.57   0
  -4   8  -2   -1.77   10.22   0
  -5  -8  -2    5.83   10.26   0
   5   8   2   -1.86   10.50   0
  -5   8  -2    9.56   10.32   0
  -6   8  -2    9.45   10.99   0
  -6  -8  -2   11.19    9.86   0
   6   8   2    5.21   10.50   0
  -7   8  -2    1.76   10.76   0
  -7  -8  -2    6.11    7.46   0
   7   8   2   -0.27    7.28   0
  -7   8  -2   -4.05   11.56   0
 -18   1   3   -9.17   10.28   0
  18  -1  -3    3.01    7.84   0
  18   1  -3    2.66    7.50   0
 -18  -1   3    7.70   10.76   0
  17  -1  -3    4.45    7.34   0
  17   1  -3   -0.27   10.10   0
 -17   1   3    5.61    9.95   0
 -17  -1   3    3.57    7.07   0
  16  -1  -3    0.17    9.81   0
  16   1  -3    4.20    9.53   0
 -16  -1   3    2.56    9.74   0
 -16   1   3   10.81    6.66   0
 -15   1   3    2.35    6.41   0
  15  -1  -3    5.25    6.19   0
  15   1  -3    3.37    9.67   0
 -15  -1   3    9.23    6.79   0
  14  -1  -3    6.01    6.49   0
 -14  -1   3   11.11    8.40   0
 -14   1   3    3.33    8.83   0
  14   1  -3    0.45    8.49   0
 -13   1   3  115.45    7.51   0
 -13  -1   3  110.63    9.31   0
  13  -1  -3  108.69    9.88   0
  13   1  -3  122.91    9.42   0
 -12   1   3   23.38    6.45   0
  12  -1  -3   21.97    8.70   0
  12   1  -3   21.88    6.57   0
 -12  -1   3   33.89    8.49   0
  11  -1  -3    4.37    8.68   0
 -11   1   3    1.62    5.74   0
 -11  -1   3    2.54    5.67   0
  11   1  -3   -5.59    8.31   0
  10   1  -3   23.28    6.49   0
 -10   1   3   20.15    6.01   0
 -10  -1   3   21.55    5.84   0
  10  -1  -3   16.73    8.34   0
   9   1  -3   60.59    6.57   0
  -9  -1   3   57.19    6.46   0
  -9   1   3   51.94    6.11   0
   9  -1  -3   56.98    6.64   0
   8   1  -3  132.21    7.13   0
  -8   1   3  169.57    8.07   0
   8  -1  -3  169.51   10.09   0
  -8  -1   3  147.07    7.02   0
   7   1  -3  109.10    7.17   0
  -7   1   3  113.12    8.12   0
  -7  -1   3  111.16    7.09   0
   7  -1  -3  118.79    8.19   0
   6  -1  -3 2558.54   27.55   0
  -6  -1   3 2490.77   22.50   0
   6   1  -3 2570.69   22.81   0
  -6   1   3 2525.02   26.98   0
   5  -1  -3  134.30   10.38   0
  -5  -1   3  129.91    8.05   0
  -5   1   3  128.10   10.60   0
   5   1  -3  136.14   10.62   0
   4   1  -3    9.50    6.82   0
   4  -1  -3    9.92    9.47   0
  -4  -1   3    9.63    9.72   0
  -4   1   3   10.84    6.56   0
   3  -1  -3  701.73   19.52   0
   3   1  -3  930.13   15.74   0
  -3  -1   3  917.04   15.57   0
  -3   1   3  900.99   22.40   0
  -2  -1   3 4826.84   35.08   0
   2   1  -3 4622.58   34.18   0
   2  -1  -3 4243.58   46.20   0
   1   1  -3 2398.05   26.37   0
   0  -1  -3 1010.00   20.97   0
  -1  -1  -3   61.27    8.76   0
  -2  -1  -3   45.89    8.07   0
   2   1   3   45.96   10.91   0
   3   1   3  791.07   16.40   0
  -3  -1  -3  814.57   16.45   0
  -4   1  -3  631.73   14.13   0
   4   1   3  594.46   14.15   0
  -4  -1  -3  644.36   12.58   0
  -5   1  -3  337.56   11.48   0
   5   1   3  343.15   12.10   0
  -5  -1  -3  341.14    9.59   0
  -6  -1  -3   13.33    8.88   0
  -6   1  -3   10.83    8.28   0
   6   1   3   17.52    6.53   0
   7   1   3    1.94    8.62   0
  -7   1  -3    6.10    5.87   0
  -7  -1  -3    6.17    8.08   0
  -8   1  -3    1.30    5.99   0
   8   1   3    2.74    8.26   0
  -8  -1  -3   -2.95    8.40   0
   9   1   3   71.07    7.03   0
  -9   1  -3   67.81    6.63   0
  -9  -1  -3   62.20    6.12   0
 -10  -1  -3   18.59    5.98   0
  10   1   3    7.14    6.26   0
 -10   1  -3   13.37    8.62   0
  11   1   3   22.62    8.37   0
 -11   1  -3   27.71    6.26   0
 -11  -1  -3   31.21    8.68   0
  12   1   3    2.76    6.37   0
 -12  -1  -3   15.85    6.14   0
 -12   1  -3    0.31    6.44   0
  13   1   3   40.23    6.70   0
 -13  -1  -3   34.49    9.22   0
 -13   1  -3   36.09    6.81   0
 -14  -1  -3   -0.12    6.64   0
  14   1   3   -3.06    6.72   0
 -14   1  -3    1.30    6.73   0
 -15  -1  -3    1.99    9.74   0
  15   1   3   13.23   10.15   0
 -15   1  -3   -2.44    7.10   0
 -16   1  -3    5.98    7.36   0
  16   1   3   -2.22   10.14   0
 -16  -1  -3   -2.11    7.07   0
 -17   1  -3    5.14    7.69   0
 -17  -1  -3    7.71    7.77   0
  17   1   3    7.97    7.58   0
  18  -2  -3    1.25    8.07   0
  17   2  -3    6.91    7.49   0
 -17   2   3    8.79   10.17   0
  17  -2  -3    4.85    7.61   0
 -17  -2   3    2.01    7.09   0
  16  -2  -3    2.80    9.70   0
 -16   2   3   -2.56    9.27   0
  16   2  -3    7.22    7.05   0
 -16  -2   3    2.76    6.97   0
  15   2  -3   14.86    6.28   0
 -15  -2   3   14.89    6.34   0
  15  -2  -3   10.45    6.92   0
 -15   2   3   21.59    9.48   0
 -14   2   3   16.05    6.42   0
  14  -2  -3   14.30    6.49   0
 -14  -2   3   19.63    6.65   0
  14   2  -3   14.07    6.98   0
 -13   2   3   64.46    9.31   0
  13  -2  -3   54.35    9.23   0
 -13  -2   3   63.83    6.92   0
  13   2  -3   66.35    6.96   0
  12   2  -3  106.43    9.19   0
 -12  -2   3  120.90    6.88   0
  12  -2  -3  115.24    9.54   0
 -12   2   3  116.83    7.28   0
 -11  -2   3    4.93    5.64   0
 -11   2   3    5.37    5.59   0
  11  -2  -3    3.72    5.91   0
  11   2  -3    2.40    5.75   0
  10   2  -3   23.66    8.66   0
 -10   2   3   17.34    6.15   0
  10  -2  -3   12.56    5.86   0
 -10  -2   3   12.24    6.15   0
   9   2  -3  185.17   10.09   0
  -9  -2   3  183.42    7.78   0
   9  -2  -3  171.84   10.68   0
  -9   2   3  175.31   10.09   0
   8  -2  -3    1.20    8.42   0
  -8   2   3    6.58    5.88   0
  -8  -2   3    4.98    6.07   0
   8   2  -3    6.84    8.47   0
  -7  -2   3   96.57    6.89   0
   7   2  -3   85.26    6.84   0
   7  -2  -3  101.36    9.97   0
  -7   2   3   97.78    9.72   0
  -6  -2   3  604.71   11.25   0
   6  -2  -3  647.67   18.13   0
  -6   2   3  589.59   15.85   0
   6   2  -3  597.50   11.21   0
  -5  -2   3   30.02    6.61   0
  -5   2   3   22.40   10.95   0
   5   2  -3   32.44    9.20   0
   5  -2  -3   25.10    9.32   0
  -4  -2   3   74.32    7.18   0
   4  -2  -3   71.35   14.17   0
   4   2  -3   77.32   10.03   0
  -3  -2   3   13.60    9.47   0
   3   2  -3    2.01    6.63   0
   2  -2  -3  236.35   18.81   0
   2   2  -3  220.51   11.33   0
  -2  -2   3  230.28    9.26   0
   1   2  -3   61.32   10.04   0
   1  -2  -3   69.23   10.97   0
  -1  -2   3   61.28    7.70   0
   0   2  -3  157.58   11.01   0
   0   2   3  162.52   12.42   0
   0  -2  -3  165.68   10.02   0
  -1  -2  -3   44.49    9.93   0
   1   2   3   48.31   10.05   0
   2   2   3  114.99    8.36   0
  -2  -2  -3  114.73   10.68   0
   3   2   3    4.81    6.57   0
  -3  -2  -3    2.75    6.33   0
   4   2   3  192.95    8.53   0
  -4  -2  -3  186.23    8.37   0
   5   2   3 2907.05   22.16   0
  -5   2  -3 2984.06   23.82   0
  -5  -2  -3 2998.72   23.23   0
  -6   2  -3  398.94    9.79   0
   6   2   3  383.70    9.37   0
  -6  -2  -3  379.79   10.97   0
  -7   2  -3   31.67    6.14   0
   7   2   3   37.85    6.29   0
  -7  -2  -3   22.07    6.47   0
  -8   2  -3  264.81    8.37   0
   8   2   3  276.60   10.52   0
  -8  -2  -3  284.60    8.57   0
  -9  -2  -3    5.12    6.17   0
  -9   2  -3    5.07    5.83   0
   9   2   3   -1.57    6.21   0
 -10   2  -3    5.72    5.79   0
  10   2   3    8.83    6.28   0
 -10  -2  -3    6.60    6.16   0
  11   2   3    9.43    8.75   0
 -11  -2  -3   11.55    8.59   0
 -11   2  -3   11.99    6.21   0
 -12  -2  -3   17.09    6.43   0
 -12   2  -3   19.14    8.82   0
  12   2   3   18.08    6.34   0
 -13  -2  -3   17.21    6.27   0
  13   2   3    3.99    6.26   0
 -13   2  -3   -2.81    6.73   0
 -14  -2  -3    4.70    6.88   0
  14   2   3    5.48    6.70   0
 -14   2  -3    2.18    6.78   0
 -15  -2  -3    8.93    9.60   0
  15   2   3    3.39    6.87   0
 -15   2  -3   11.02    6.95   0
 -16   2  -3    5.02   10.56   0
 -16  -2  -3   19.86   10.42   0
  16   2   3    7.07    7.65   0
  17   3  -3    4.27    7.77   0
 -17   3   3    5.00    7.90   0
 -17  -3   3   -9.58    7.44   0
 -16   3   3   -1.45    7.37   0
  16   3  -3    0.01   10.05   0
 -16  -3   3   -0.66    9.65   0
  15   3  -3    8.33    9.69   0
 -15   3   3   13.22    7.07   0
 -15  -3   3    2.62    6.93   0
 -14   3   3   10.59    8.77   0
  14   3  -3    6.21    6.59   0
 -14  -3   3   10.90    6.48   0
 -13   3   3   33.42    9.01   0
  13  -3  -3   29.78    7.33   0
  13   3  -3   36.47    6.49   0
 -13  -3   3   29.78    6.61   0
 -12   3   3    3.33    8.68   0
  12  -3  -3    5.56    9.28   0
  12   3  -3    0.29    6.16   0
 -12  -3   3   -0.95    8.85   0
  11   3  -3    7.87    8.34   0
  11  -3  -3   -2.40    8.85   0
 -11   3   3    4.74    6.29   0
 -11  -3   3   10.49    6.01   0
 -10  -3   3   71.81    8.93   0
 -10   3   3   74.84    9.57   0
  10   3  -3   72.69    6.38   0
  -9  -3   3   19.77    8.56   0
  -9   3   3   11.65    5.76   0
   9   3  -3    8.20    6.18   0
  -8  -3   3   11.64    5.98   0
  -8   3   3    8.24    8.01   0
   8   3  -3    0.52    7.62   0
  -7  -3   3   50.44    8.33   0
   7   3  -3   38.52    6.27   0
  -7   3   3   34.95   10.49   0
  -6   3   3   85.93   15.19   0
   6   3  -3   89.29    7.08   0
  -6  -3   3   87.25    7.08   0
   5   3  -3    7.06    5.80   0
  -5  -3   3    3.18    7.99   0
   4   3  -3  692.76   11.90   0
  -4  -3   3  747.12   12.27   0
  -3  -3   3  138.00    7.41   0
   3   3  -3  132.10    7.44   0
   2   3  -3    4.88    6.11   0
  -2  -3   3    9.24    5.92   0
   2  -3  -3    9.18   14.38   0
   1  -3  -3  187.23   12.99   0
   1   3  -3  195.17    8.16   0
  -1   3   3  188.55   13.43   0
  -1  -3   3  192.58    8.21   0
   0   3  -3  282.52    9.09   0
   0  -3  -3  283.83   12.65   0
   0   3   3  293.96   12.99   0
  -1   3  -3  438.73   12.02   0
  -1  -3  -3  419.28   11.91   0
   1   3   3  403.59   11.86   0
  -2   3  -3   16.94    5.94   0
  -2  -3  -3   18.91    8.18   0
   2   3   3   20.29    8.56   0
  -3  -3  -3   27.77    9.06   0
   3   3   3   36.95    6.57   0
  -4  -3  -3   72.01    7.09   0
   4   3   3   82.35    7.27   0
  -5  -3  -3   -2.61    5.76   0
   5   3   3   -6.03    6.07   0
  -6   3  -3    0.77    5.53   0
  -6  -3  -3    9.08    7.99   0
   6   3   3    1.02    8.36   0
  -7  -3  -3   -1.53    6.09   0
  -7   3  -3    9.02    8.39   0
   7   3   3    8.15    6.12   0
  -8  -3  -3   13.19    8.29   0
  -8   3  -3   16.94    8.58   0
   8   3   3   23.38    8.81   0
  -9  -3  -3   38.75    5.97   0
  -9   3  -3   34.44    6.38   0
   9   3   3   35.34    8.48   0
 -10  -3  -3  116.73    7.45   0
 -10   3  -3  122.42    9.74   0
  10   3   3  121.85    7.10   0
 -11  -3  -3    8.27    6.09   0
  11   3   3   11.92    6.72   0
 -11   3  -3    9.87    9.47   0
 -12  -3  -3   -6.35    6.39   0
  12   3   3   -0.42    6.59   0
 -12   3  -3    3.41    6.34   0
 -13  -3  -3   -1.68    6.53   0
 -13   3  -3   -1.45    6.73   0
  13   3   3   -7.74    6.72   0
 -14  -3  -3   -4.58    9.86   0
 -14   3  -3    2.96    9.57   0
  14   3   3   -2.74    6.96   0
 -15  -3  -3   11.17    9.91   0
 -15   3  -3    5.25    7.18   0
  15   3   3    1.12    7.19   0
  16   3   3   14.33    7.93   0
 -16  -3  -3   12.54    7.80   0
 -16   3  -3    2.82    7.81   0
 -16  -4   3    5.83    7.30   0
  16   4  -3    1.68    7.74   0
 -16   4   3    0.65   10.80   0
  15   4  -3    9.76   10.12   0
 -15  -4   3  -11.69    9.64   0
 -15   4   3    7.76   10.20   0
 -14  -4   3    6.40    6.83   0
 -14   4   3    1.80    9.67   0
  14   4  -3   -2.19    9.71   0
 -13  -4   3    9.14    6.70   0
 -13   4   3   17.32    9.65   0
  13   4  -3   16.60    6.72   0
  12   4  -3   39.97    6.43   0
 -12  -4   3   44.11    6.78   0
 -12   4   3   38.01    6.92   0
 -11  -4   3   24.46    6.48   0
 -11   4   3   10.04    8.66   0
  11   4  -3   11.70    6.14   0
  10   4  -3   -1.54    8.41   0
 -10  -4   3    6.46    8.40   0
 -10   4   3    6.22    8.80   0
   9   4  -3    1.76    6.17   0
  -9  -4   3   17.08    8.29   0
  -9   4   3    7.15   10.20   0
  -8   4   3    2.66   11.70   0
   8   4  -3    8.91    8.84   0
  -8  -4   3    1.62    6.00   0
   7   4  -3   11.57    8.59   0
  -7  -4   3   10.97    8.73   0
  -6  -4   3   -0.08    5.99   0
   6   4  -3    5.54    8.81   0
  -5  -4   3   -4.92    6.02   0
   5   4  -3   -3.86    5.98   0
   4   4  -3   92.22    8.58   0
  -4  -4   3   93.13    6.49   0
   3   4  -3   54.70    6.33   0
  -3  -4   3   71.16    6.41   0
   2   4  -3   59.48    8.60   0
  -2  -4   3   52.88    6.26   0
   2  -4  -3   51.19   11.82   0
  -2   4   3   48.13   13.70   0
  -1  -4   3   85.94    6.75   0
   1   4  -3   74.23    8.96   0
   1  -4  -3   78.42    9.75   0
  -1   4   3   72.89    9.66   0
   0   4   3    9.67    8.15   0
   0   4  -3    3.87    6.07   0
   0  -4  -3    9.76    6.28   0
  -1   4  -3  205.31    7.87   0
   1   4   3  215.84   11.43   0
  -1  -4  -3  211.73   11.34   0
  -2  -4  -3   18.33    5.91   0
  -2   4  -3   19.91    6.09   0
   2   4   3   22.37    6.20   0
   3   4   3    4.23    5.78   0
  -3  -4  -3    8.52    5.41   0
  -3   4  -3    3.37    7.93   0
  -4  -4  -3    4.61    7.45   0
   4   4   3    3.45    5.47   0
  -4   4  -3    9.34    7.98   0
  -5  -4  -3  155.47    7.62   0
   5   4   3  173.70    9.96   0
  -6  -4  -3  115.25    9.12   0
   6   4   3  115.63    7.20   0
  -7  -4  -3   11.59    5.85   0
   7   4   3   10.65    5.69   0
  -7   4  -3   15.14    6.17   0
  -8  -4  -3    4.91    6.13   0
  -8   4  -3    2.39    6.42   0
   8   4   3   12.66    6.35   0
   9   4   3   26.59    8.39   0
  -9  -4  -3   12.55    8.88   0
  -9   4  -3   12.97    6.22   0
  10   4   3   12.35    9.35   0
 -10  -4  -3   11.33    6.24   0
 -10   4  -3    3.20    9.42   0
 -11   4  -3   12.29    8.94   0
 -11  -4  -3   12.61    8.71   0
  11   4   3   14.97    9.29   0
 -12  -4  -3   10.14    6.51   0
  12   4   3    0.38    9.21   0
 -12   4  -3   10.77    9.14   0
 -13   4  -3   -2.07   10.06   0
 -13  -4  -3    1.33    9.58   0
  13   4   3    7.94    9.95   0
 -14   4  -3    6.48    7.35   0
  14   4   3   13.15    9.99   0
 -14  -4  -3    2.08    6.81   0
 -15   4  -3    3.39    7.38   0
  15   4   3   15.06   10.75   0
 -15  -4  -3   -2.71    7.31   0
 -15  -5   3   -4.93    7.31   0
  15   5  -3   -2.71    7.46   0
 -15   5   3    1.09   10.60   0
  14   5  -3    1.77    7.12   0
 -14  -5   3    2.42   10.11   0
 -14   5   3    4.66   10.80   0
 -13  -5   3   10.58    6.63   0
  13   5  -3   15.18    6.86   0
 -13   5   3    7.15   10.10   0
 -12  -5   3   17.47    7.01   0
 -12   5   3   19.50   11.75   0
  12   5  -3   25.70    6.99   0
 -11   5   3    5.33   11.38   0
  11   5  -3   14.24    6.55   0
 -11   5   3    5.20   13.15   0
 -11  -5   3    7.75    6.57   0
 -10  -5   3   14.78    6.54   0
  10   5  -3   15.65    6.54   0
   9   5  -3    4.64    8.78   0
  -9  -5   3    9.31    5.94   0
  -8  -5   3    9.81    6.04   0
   8   5  -3    4.53    6.15   0
   7   5  -3   30.07    8.64   0
  -7  -5   3   40.17    6.71   0
   6   5  -3   98.40    7.02   0
  -6  -5   3  100.84    7.06   0
   5   5  -3   44.80    6.10   0
  -5  -5   3   42.73    6.58   0
   4   5  -3   69.09    6.30   0
  -4  -5   3   66.47    6.17   0
  -3  -5   3   17.36    5.69   0
   3   5  -3   24.17    7.96   0
  -2  -5   3   48.37    5.93   0
  -2   5   3   43.18    9.76   0
   2   5  -3   46.55    6.27   0
   1   5  -3   12.21    7.87   0
   1  -5  -3    9.67    9.52   0
  -1   5   3   11.27    8.21   0
  -1  -5   3   13.77    5.49   0
   0   5  -3   25.49    6.25   0
   0   5   3   19.96    8.36   0
   0  -5  -3   15.59    8.25   0
  -1  -5  -3   97.42    9.56   0
   1   5   3  100.92    9.37   0
  -1   5  -3  107.70    6.89   0
   2   5   3    4.24    6.04   0
  -2  -5  -3    3.38    8.40   0
  -2   5  -3    6.19    8.10   0
  -3   5  -3   14.58    6.04   0
   3   5   3   14.66    8.62   0
  -3  -5  -3   20.79    8.65   0
  -4  -5  -3    2.36    8.02   0
  -4   5  -3    2.52    5.86   0
   4   5   3    4.59    5.79   0
   5   5   3   10.22    8.32   0
  -5  -5  -3   -3.00    6.40   0
  -5   5  -3    1.95    5.75   0
  -6  -5  -3    2.69    5.83   0
  -6   5  -3    5.31    5.48   0
   6   5   3    0.51    6.15   0
  -7  -5  -3   36.92    6.54   0
   7   5   3   51.94    6.75   0
  -7   5  -3   48.28    7.13   0
  -8  -5  -3   11.19    6.23   0
   8   5   3   33.41    9.06   0
  -8   5  -3   30.06    9.35   0
   9   5   3    7.29    9.21   0
  -9   5  -3    1.56    9.41   0
  -9  -5  -3    4.54    6.37   0
 -10  -5  -3    9.06    6.80   0
  10   5   3   24.87    9.60   0
 -10   5  -3   12.24    6.98   0
 -11  -5  -3   10.72    7.02   0
 -11   5  -3   -0.75    9.65   0
  11   5   3   -0.20    9.41   0
 -12   5  -3    8.57    7.57   0
 -12  -5  -3   13.44    7.13   0
  12   5   3    5.77    9.95   0
 -13  -5  -3    0.86    9.95   0
  13   5   3    7.07   10.44   0
 -13   5  -3    1.09    7.43   0
  14   5   3    7.17   10.56   0
 -14  -5  -3    9.25    7.57   0
 -14   5  -3    6.53   10.70   0
  13   6  -3    0.92   10.73   0
 -13  -6   3    8.67    7.15   0
  12   6  -3    4.19    9.92   0
 -12  -6   3    2.64    6.91   0
  11   6  -3   10.29    9.49   0
 -11  -6   3    1.68    6.78   0
  10   6  -3    3.47    9.75   0
 -10  -6   3    1.43    6.86   0
   9   6  -3   10.50    9.06   0
  -9  -6   3   -2.59    6.20   0
   8   6  -3    8.81    6.48   0
  -8  -6   3   11.11    9.07   0
   7   6  -3    7.41    6.31   0
  -7  -6   3   -0.94    6.26   0
  -6  -6   3   19.75    6.20   0
   6   6  -3   24.21    8.49   0
   5   6  -3   17.07    6.30   0
  -5  -6   3   22.98    8.82   0
  -4  -6   3    2.15    5.79   0
   4   6  -3    0.90    8.03   0
   3   6  -3    0.74    6.07   0
  -3  -6   3    4.64    5.27   0
  -2  -6   3  113.41    9.33   0
  -2   6   3   95.68   13.34   0
   2   6  -3  104.56    7.29   0
  -1   6   3   -0.00    9.10   0
   1   6  -3    4.04    6.02   0
   1  -6  -3    4.63   10.47   0
   0  -6  -3   18.33    9.15   0
   0   6   3   22.42    9.50   0
   0   6  -3   20.86    6.11   0
  -1   6  -3   52.62    6.59   0
  -1  -6  -3   56.45    7.22   0
   1   6   3   52.01    7.31   0
  -2  -6  -3    2.09    8.28   0
   2   6   3   -0.56    5.96   0
  -2   6  -3    3.93    8.24   0
  -3  -6  -3    4.71    5.82   0
  -3   6  -3    6.21    8.38   0
   3   6   3    2.95    8.39   0
  -4   6  -3   21.79    8.38   0
   4   6   3   18.72    8.64   0
  -4  -6  -3   16.04    8.57   0
  -5   6  -3   36.81    8.72   0
   5   6   3   28.93    6.67   0
  -5  -6  -3   30.31    9.12   0
  -6  -6  -3   11.31    6.32   0
  -6   6  -3   11.78    8.39   0
   6   6   3    9.22    6.36   0
  -7   6  -3    6.03    9.63   0
   7   6   3    9.80    9.05   0
  -7  -6  -3    1.36    5.71   0
  -7   6  -3    6.62    6.41   0
   8   6   3   12.06    9.32   0
  -8   6  -3    4.95    7.33   0
  -8   6  -3   12.83    9.39   0
  -8  -6  -3   17.02    9.37   0
  -9   6  -3    6.17    7.07   0
   9   6   3    0.96    9.82   0
  -9   6  -3   10.15    9.32   0
  -9  -6  -3    8.95    6.98   0
 -10   6  -3    6.24    9.19   0
  10   6   3    2.89    7.29   0
 -10  -6  -3    1.24    6.49   0
 -10   6  -3    2.15   10.27   0
  11   6   3    5.65    7.62   0
 -11   6  -3    8.59   10.70   0
 -11  -6  -3   -1.23   10.54   0
 -12   6  -3    3.96   11.08   0
  12   6   3   -6.21    7.72   0
 -12  -6  -3    4.50   10.38   0
  11   7  -3   -1.48   10.80   0
 -11  -7   3    4.92    7.48   0
  10   7  -3    4.97    7.02   0
 -10  -7   3    7.05    6.86   0
   9   7  -3   -2.84    7.00   0
  -9  -7   3    1.82    9.75   0
   8   7  -3    6.81    6.90   0
  -8  -7   3    5.94    6.46   0
   7   7  -3   -0.90    6.58   0
  -7  -7   3    5.39    9.49   0
   6   7  -3    2.31    6.81   0
  -6  -7   3    3.14    9.39   0
   5   7  -3   -1.83    9.57   0
  -5  -7   3    3.01    9.16   0
   4   7  -3    7.57    9.26   0
  -4  -7   3    0.85    5.87   0
   3   7  -3    6.16    6.26   0
  -3  -7   3    4.05    6.10   0
  -2   7   3   63.59   13.59   0
   2   7  -3   67.27    9.40   0
  -1   7   3   10.24    9.28   0
   1   7  -3    4.94    6.14   0
   0  -7  -3   13.58    8.92   0
   0   7   3    8.28    6.62   0
   0   7  -3   17.68    9.52   0
  -1  -7  -3    3.06    8.79   0
   1   7   3    6.61    9.61   0
  -1   7  -3    2.05    5.85   0
  -2   7  -3    0.02    9.62   0
   2   7   3   -1.75    6.10   0
  -2  -7  -3   -0.59    5.87   0
  -3   7  -3    0.86    6.27   0
  -3  -7  -3   -1.32    6.24   0
   3   7   3    2.95    6.44   0
  -4  -7  -3    3.96    9.13   0
  -4   7  -3    2.80    6.95   0
   4   7   3    4.78    9.80   0
  -5  -7  -3   -2.23    6.86   0
   5   7   3    4.59    6.91   0
  -5   7  -3   -1.40    9.36   0
  -6  -7  -3   -0.26    9.42   0
  -6   7  -3   12.31    9.34   0
   6   7   3    5.77    9.86   0
  -7  -7  -3    9.48    6.69   0
  -7   7  -3    8.03    7.32   0
   7   7   3   -3.21    7.06   0
  -7   7  -3    2.59    7.09   0
  -8   7  -3   11.27    9.97   0
  -8   7  -3    5.62   10.47   0
   8   7   3    5.35    7.16   0
  -8  -7  -3   -2.59    7.07   0
  -9   7  -3    2.48    7.43   0
  -9   7  -3   10.31   10.89   0
   9   7   3   -3.11    7.48   0
  -9  -7  -3   -0.64    7.25   0
 -10   7  -3    2.54    7.74   0
  10   7   3    5.52   10.75   0
 -10   7  -3   -1.64    7.54   0
 -10  -7  -3    9.99   10.67   0
   8   8  -3    4.13    7.71   0
  -8  -8   3    8.29   10.39   0
   7   8  -3   -1.49    7.34   0
  -7  -8   3   -7.11    7.19   0
  -6  -8   3   -3.71    6.77   0
   6   8  -3   -0.35    7.28   0
   5   8  -3   -1.27    9.87   0
  -5  -8   3    2.66    6.93   0
  -4  -8   3   10.67    9.91   0
   4   8  -3    1.34   10.01   0
   3   8  -3    6.63    9.75   0
   2   8  -3   11.66   10.02   0
  -2   8   3    4.15   13.12   0
  -1   8   3   10.27   13.15   0
   1   8  -3   16.68    9.91   0
   0   8  -3    8.77    9.67   0
   0   8   3    0.87    9.80   0
  -1   8  -3    4.26    6.90   0
   1   8   3    3.91   10.08   0
  -1  -8  -3    6.60    9.68   0
   2   8   3    2.07    7.23   0
  -2  -8  -3    3.19    6.81   0
  -2   8  -3    3.86    6.70   0
  -3  -8  -3    2.86    6.92   0
   3   8   3    1.42    7.55   0
  -3   8  -3    2.35    6.68   0
  -4   8  -3    6.36   10.25   0
   4   8   3    1.54    7.24   0
  -4  -8  -3    3.32    7.29   0
  -5   8  -3    4.22    9.94   0
  -5  -8  -3    3.25   10.22   0
   5   8   3    7.29   10.54   0
  -6  -8  -3    6.17   10.52   0
  -6   8  -3    5.23   10.98   0
   6   8   3    8.85    7.37   0
  -7   8  -3   -0.21   12.25   0
  -7  -8  -3    7.71   10.76   0
   7   8   3    4.39   11.13   0
  -7   8  -3   -2.45   11.86   0
  18   0  -4   -3.56    7.64   0
 -18   0   4    4.83    7.37   0
  17   0  -4   12.82    7.19   0
 -17   0   4    3.21    7.50   0
  16   0  -4   18.40    9.86   0
 -16   0   4   11.13    6.91   0
 -15   0   4    6.09    8.94   0
  15   0  -4    4.57    6.17   0
  14   0  -4    8.32    6.59   0
 -14   0   4   14.76    8.86   0
  13   0  -4    5.62    6.07   0
 -13   0   4   11.95    8.86   0
  12   0  -4   16.33    5.83   0
 -12   0   4   22.18    6.05   0
 -11   0   4   79.08    6.69   0
  11   0  -4   89.52    8.76   0
  10   0  -4  204.58   10.03   0
 -10   0   4  193.05    7.92   0
  -9   0   4  100.33    8.71   0
   9   0  -4   96.49    6.98   0
  -8   0   4   38.62    8.49   0
   8   0  -4   33.05    6.33   0
  -7   0   4 2141.77   20.73   0
   7   0  -4 1878.42   19.46   0
  -6   0   4   35.12    8.40   0
   6   0  -4   24.84    8.56   0
   5   0  -4  147.13    8.10   0
  -5   0   4  151.23    8.42   0
   4   0  -4  260.17   10.05   0
  -4   0   4  270.10   10.04   0
  -3   0   4  396.31   13.60   0
   3   0  -4  412.38   13.65   0
   2   0  -4 1277.21   18.79   0
  -3   0  -4  892.74   15.59   0
  -4   0  -4 2793.55   22.45   0
  -5   0  -4    6.92    8.99   0
  -6   0  -4  333.25    9.05   0
  -7   0  -4   15.05    6.29   0
  -8   0  -4  145.96    6.91   0
  -9   0  -4   13.27    6.06   0
 -10   0  -4   11.53    5.84   0
 -11   0  -4    4.27    6.01   0
 -12   0  -4   57.12    6.76   0
 -13   0  -4   -0.74    6.36   0
 -14   0  -4   -2.87    7.06   0
 -15   0  -4   -2.54    7.08   0
 -16   0  -4    4.26   10.50   0
  18  -1  -4   13.27   10.93   0
  18   1  -4    2.40    8.04   0
 -18   1   4    1.45   10.37   0
 -18  -1   4    4.83    7.72   0
 -17   1   4   -1.27    7.53   0
  17  -1  -4    1.43    7.01   0
  17   1  -4   -3.94    7.52   0
 -17  -1   4    2.38   10.25   0
  16  -1  -4    9.81    6.95   0
  16   1  -4   11.17    6.94   0
 -16   1   4   14.03    6.67   0
 -16  -1   4   15.07    7.01   0
 -15   1   4   15.89    6.42   0
  15  -1  -4   14.52    7.13   0
  15   1  -4    9.33    7.12   0
 -15  -1   4   11.52    6.62   0
  14  -1  -4   38.00    6.90   0
 -14   1   4   41.47    9.21   0
  14   1  -4   47.26    9.74   0
 -14  -1   4   47.87    6.95   0
 -13  -1   4    6.62    5.42   0
  13  -1  -4   -3.51    6.32   0
 -13   1   4    2.26    8.88   0
  13   1  -4   -1.02    5.33   0
  12   1  -4    2.67    8.64   0
  12  -1  -4    0.03    8.36   0
 -12   1   4   -0.49    5.78   0
 -12  -1   4    3.51    6.19   0
  11   1  -4   14.16    6.09   0
  11  -1  -4   16.33    6.11   0
 -11   1   4   14.55    8.40   0
 -11  -1   4   19.28    6.15   0
 -10  -1   4    9.14    8.01   0
  10   1  -4   18.48    5.98   0
 -10   1   4   17.10    8.30   0
  10  -1  -4   15.30    8.62   0
  -9  -1   4   63.99    6.11   0
   9   1  -4   66.21    8.97   0
   9  -1  -4   61.59    8.77   0
  -9   1   4   68.75    6.70   0
   8  -1  -4   16.24    8.17   0
  -8   1   4   14.16    6.06   0
  -8  -1   4   11.73    8.30   0
   8   1  -4   12.92    6.01   0
   7  -1  -4  943.50   15.80   0
  -7   1   4  987.24   17.23   0
  -7  -1   4  928.07   13.26   0
   7   1  -4  942.31   14.53   0
   6  -1  -4  152.32   10.17   0
  -6   1   4  161.42    8.47   0
   6   1  -4  160.19    7.64   0
  -6  -1   4  154.92    7.67   0
  -5   1   4    5.02    7.77   0
   5  -1  -4    5.88    8.01   0
  -5  -1   4    4.58    8.57   0
   5   1  -4    8.82    8.65   0
  -4   1   4   94.86    9.56   0
   4  -1  -4   94.16    9.38   0
   4   1  -4   88.61    9.77   0
  -4  -1   4   93.82    7.67   0
  -3  -1   4  527.53   12.04   0
   3   1  -4  516.86   13.67   0
   3  -1  -4  525.93   15.87   0
   2  -1  -4  815.91   17.43   0
   2   1  -4  815.26   14.26   0
  -2  -1   4  840.82   14.45   0
   1   1  -4   39.09    7.23   0
  -1  -1  -4   26.40    7.51   0
  -2  -1  -4  121.85   10.99   0
  -3  -1  -4  433.78   12.70   0
  -4   1  -4  463.61   10.76   0
  -4  -1  -4  468.95   10.62   0
  -5   1  -4  321.30    9.24   0
  -5  -1  -4  330.82   10.87   0
   5   1   4  302.55    9.23   0
  -6   1  -4    2.88    6.08   0
  -6  -1  -4    5.92    6.06   0
   6   1   4   -3.15    6.26   0
   7   1   4   21.72    6.00   0
  -7   1  -4   30.68    8.62   0
  -7  -1  -4   26.95    8.28   0
   8   1   4   83.91    7.06   0
  -8   1  -4   81.43    6.74   0
  -8  -1  -4   82.03    8.47   0
   9   1   4    3.74    6.06   0
  -9   1  -4    4.76    8.87   0
  -9  -1  -4   12.63    8.56   0
 -10   1  -4   14.39    6.45   0
 -10  -1  -4   32.21    6.25   0
  10   1   4   30.35    6.13   0
  11   1   4    1.14    6.20   0
 -11   1  -4   10.34    5.94   0
 -11  -1  -4    7.39    6.31   0
  12   1   4   43.37    9.51   0
 -12   1  -4   51.60    6.97   0
 -12  -1  -4   58.52    9.45   0
  13   1   4    2.15    6.31   0
 -13   1  -4   -2.45    6.38   0
 -13  -1  -4    8.54    6.56   0
 -14  -1  -4    1.53    6.70   0
  14   1   4    5.96    6.84   0
 -14   1  -4    3.90    6.91   0
 -15  -1  -4   -5.95   10.16   0
  15   1   4   12.97   10.17   0
 -15   1  -4    6.21    6.91   0
 -16  -1  -4   -5.32    7.55   0
  16   1   4   -1.00    7.86   0
 -16   1  -4    9.29    7.46   0
 -17  -2   4    1.65    7.37   0
  17  -2  -4    9.75   10.69   0
 -17   2   4    1.17    7.13   0
  17   2  -4   12.65   10.35   0
 -16  -2   4   10.89    9.47   0
 -16   2   4    0.23    9.58   0
  16  -2  -4    3.27    6.96   0
  16   2  -4  -14.07    9.59   0
 -15  -2   4   15.86    9.48   0
  15  -2  -4    3.82   10.03   0
 -15   2   4    6.60    6.86   0
  15   2  -4    8.29    6.55   0
 -14  -2   4    9.48    8.81   0
  14  -2  -4    2.96    6.30   0
 -14   2   4    2.09    9.15   0
  14   2  -4    6.54    6.62   0
 -13  -2   4    5.16    8.84   0
  13  -2  -4   11.12    6.05   0
 -13   2   4    2.57    8.14   0
  13   2  -4    9.19    6.16   0
  12   2  -4   46.71    6.66   0
 -12  -2   4   56.13    6.42   0
 -12   2   4   39.63    6.60   0
  12  -2  -4   42.06    9.16   0
 -11  -2   4   11.77    8.49   0
  11   2  -4    6.64    8.38   0
  11  -2  -4    6.29    8.46   0
 -11   2   4    6.95    8.13   0
 -10  -2   4    1.77    8.62   0
  10   2  -4    3.83    8.32   0
  10  -2  -4   -1.99    8.54   0
 -10   2   4    7.24    8.25   0
  -9   2   4   11.07    8.50   0
  -9  -2   4   20.58    6.07   0
   9   2  -4   11.07    8.77   0
   9  -2  -4   10.71    8.64   0
  -8   2   4   10.52    7.81   0
  -8  -2   4    7.86    8.21   0
   8   2  -4    7.74    6.09   0
   8  -2  -4    4.96    5.82   0
   7   2  -4  288.49   10.99   0
  -7  -2   4  293.61   10.53   0
  -7   2   4  297.09   12.99   0
   7  -2  -4  303.79   13.10   0
  -6   2   4    7.75    8.17   0
  -6  -2   4    7.83    6.06   0
   6   2  -4   11.37    6.21   0
   6  -2  -4    6.96    8.41   0
   5  -2  -4  442.26   16.93   0
  -5   2   4  448.91   16.79   0
  -5  -2   4  437.50    9.99   0
   5   2  -4  430.25   11.77   0
   4   2  -4  351.28   11.56   0
  -4  -2   4  332.94    9.28   0
   4  -2  -4  325.79   16.37   0
   3   2  -4   20.70    6.67   0
   3  -2  -4   22.96    9.55   0
  -3  -2   4   20.99    6.89   0
  -2  -2   4  130.85    7.94   0
   2  -2  -4  129.77   11.46   0
   2   2  -4  139.94   10.35   0
   1   2  -4   40.59    9.12   0
   1  -2  -4   37.95    8.88   0
   0  -2  -4  588.37   14.33   0
   0   2  -4  615.05   13.12   0
  -1  -2  -4  282.37   10.25   0
   2   2   4  317.43   10.25   0
  -2  -2  -4  349.53   12.03   0
   3   2   4   40.50    9.06   0
  -3  -2  -4   44.15    6.55   0
   4   2   4    6.10    5.60   0
  -4  -2  -4   -2.35    8.29   0
  -5  -2  -4   18.19    8.19   0
   5   2   4   11.96    6.16   0
  -6   2  -4   86.38    9.10   0
   6   2   4   94.89    8.96   0
  -6  -2  -4   86.53    6.90   0
  -7   2  -4   59.01    6.99   0
   7   2   4   46.33    6.79   0
  -7  -2  -4   55.59    9.07   0
   8   2   4   59.28    6.77   0
  -8   2  -4   73.13    6.50   0
  -8  -2  -4   61.89    6.67   0
   9   2   4    5.15    5.89   0
  -9   2  -4    9.80    6.04   0
  -9  -2  -4   12.08    8.23   0
  10   2   4   -1.29    5.83   0
 -10   2  -4   -0.37    6.04   0
 -10  -2  -4    4.36    5.95   0
 -11  -2  -4   -0.64    6.21   0
  11   2   4   -3.85    6.27   0
 -11   2  -4    5.35    6.52   0
 -12  -2  -4   12.58    9.08   0
 -12   2  -4   10.33    9.68   0
  12   2   4    6.86    6.52   0
  13   2   4    0.30    6.74   0
 -13  -2  -4   -0.03    6.48   0
 -13   2  -4   -1.02    6.61   0
 -14  -2  -4    6.81    6.93   0
 -14   2  -4    2.20    6.84   0
  14   2   4   -4.27    6.98   0
  15   2   4    5.06    7.59   0
 -15  -2  -4    6.36   10.16   0
 -15   2  -4    6.16    7.33   0
 -16  -2  -4   -0.89    7.63   0
  16   2   4    3.29   10.76   0
 -16   2  -4    4.38   11.40   0
 -17  -3   4    3.26   10.15   0
  17   3  -4    4.49    7.54   0
 -17   3   4    6.81    7.70   0
 -16  -3   4   -0.28    9.59   0
  16  -3  -4   -1.81    7.63   0
  16   3  -4   -6.21    6.97   0
 -16   3   4    7.34   10.10   0
 -15  -3   4   12.73    9.38   0
  15   3  -4    4.46    6.86   0
 -15   3   4    2.73    6.73   0
  15  -3  -4   -0.53    7.12   0
 -14  -3   4    8.60    9.02   0
  14  -3  -4    3.62    6.46   0
 -14   3   4    2.73    7.07   0
  14   3  -4    1.02    9.33   0
 -13  -3   4   -3.88    6.14   0
  13  -3  -4    2.52    9.45   0
 -13   3   4    0.09    6.43   0
  13   3  -4    7.27    6.38   0
  12   3  -4    2.07    6.23   0
 -12  -3   4    3.68    6.07   0
  12  -3  -4    7.24    9.56   0
 -12   3   4    5.85    8.86   0
  11   3  -4   24.53    6.08   0
 -11  -3   4   27.76    6.15   0
  11  -3  -4   23.93    9.22   0
 -11   3   4   21.04    9.24   0
 -10   3   4    0.41    8.92   0
  10   3  -4   17.07    8.15   0
 -10  -3   4    6.42    5.48   0
  10  -3  -4   -0.95    8.82   0
  -9   3   4    1.08    7.75   0
   9   3  -4    4.04    5.86   0
  -9  -3   4    3.92    5.66   0
   9  -3  -4   -2.91    8.75   0
   8   3  -4   57.38    9.34   0
   8  -3  -4   46.54    9.34   0
  -8  -3   4   40.88    7.98   0
  -8   3   4   45.11    8.94   0
  -7  -3   4  185.18    9.27   0
   7   3  -4  187.86    7.64   0
  -7   3   4  195.69   16.07   0
   6   3  -4  305.76   10.42   0
  -6  -3   4  315.74    8.59   0
   5   3  -4  409.69    9.79   0
  -5  -3   4  480.76   12.18   0
  -4  -3   4 1165.20   14.22   0
   4   3  -4 1224.88   15.55   0
   3   3  -4  648.99   11.46   0
  -3  -3   4  674.16   11.62   0
   2  -3  -4   10.01   10.52   0
  -2  -3   4   12.26    8.42   0
   2   3  -4    7.11    5.79   0
   1  -3  -4   24.66    8.92   0
   1   3  -4   34.69    8.36   0
   0   3  -4  299.43   10.46   0
   0  -3  -4  301.60   12.87   0
  -1   3  -4 1025.54   13.45   0
   1   3   4  991.81   17.06   0
  -1  -3  -4  976.72   16.71   0
   2   3   4  230.00    9.23   0
  -2   3  -4  235.62    8.67   0
  -2  -3  -4  237.18    9.08   0
   3   3   4   99.91    9.42   0
  -3  -3  -4   90.03    6.96   0
   4   3   4   48.68    9.00   0
  -4  -3  -4   47.07    8.66   0
   5   3   4  101.67    6.91   0
  -5  -3  -4   95.44    6.86   0
  -6  -3  -4   31.44    6.00   0
   6   3   4   29.46    6.02   0
  -6   3  -4   31.05    5.66   0
  -7  -3  -4   18.11    6.06   0
  -7   3  -4   19.10    6.04   0
   7   3   4   13.56    6.01   0
  -8  -3  -4   44.09    8.87   0
  -8   3  -4   41.22    6.22   0
   8   3   4   40.32    6.65   0
  -9  -3  -4   80.67    8.90   0
   9   3   4   87.11    9.17   0
  -9   3  -4   77.29    6.95   0
 -10  -3  -4    7.29    8.99   0
 -10   3  -4   13.06    8.63   0
  10   3   4   11.85    6.47   0
 -11  -3  -4    8.30    9.04   0
  11   3   4    9.95    6.53   0
 -11   3  -4    7.37    8.79   0
 -12  -3  -4   18.68    9.03   0
  12   3   4   -1.51    9.01   0
 -12   3  -4   13.20    6.71   0
 -13  -3  -4   19.92    9.74   0
 -13   3  -4   16.87    7.11   0
  13   3   4   20.32    7.06   0
 -14  -3  -4    0.26    6.83   0
  14   3   4   -4.30    6.94   0
 -14   3  -4   -3.32    9.89   0
 -15  -3  -4   -8.12    7.35   0
  15   3   4   -2.22    7.43   0
 -15   3  -4    2.69    7.44   0
 -16   4   4   -3.66   10.20   0
 -16  -4   4    7.51   10.41   0
  16   4  -4    4.92    7.42   0
  15   4  -4   -4.78    6.87   0
 -15   4   4    0.56   10.01   0
 -15  -4   4    9.71    9.67   0
 -14   4   4    6.31    9.49   0
 -14  -4   4    1.77    6.57   0
  14   4  -4    2.25    6.56   0
 -13   4   4   10.72    9.78   0
 -13  -4   4    8.31    6.80   0
  13   4  -4    4.56    9.61   0
  12   4  -4    2.70    6.13   0
 -12   4   4    3.43   11.00   0
 -12  -4   4    3.82    8.72   0
  11   4  -4   10.28    6.46   0
 -11   4   4   10.68    9.05   0
 -11  -4   4   20.00    6.05   0
  10   4  -4   10.79    8.72   0
 -10  -4   4    2.22    6.35   0
 -10   4   4    3.46   10.34   0
   9   4  -4   -0.48    5.95   0
  -9  -4   4   -2.95    8.54   0
   8   4  -4   -0.57    5.60   0
  -8  -4   4   -4.65    5.59   0
   7   4  -4   48.56    6.55   0
  -7  -4   4   43.37    6.38   0
   6   4  -4   68.10    6.76   0
  -6  -4   4   78.11    6.80   0
  -5  -4   4    5.59    8.75   0
   5   4  -4    6.59    8.82   0
  -4  -4   4  439.28   11.61   0
   4   4  -4  393.26    9.36   0
   3   4  -4   67.50    6.71   0
  -3  -4   4   68.72    6.38   0
   2   4  -4  121.18    6.89   0
   2  -4  -4  112.64   15.26   0
  -2  -4   4  121.93    6.80   0
   1   4  -4   59.35    6.16   0
   1  -4  -4   47.00    9.27   0
   0   4   4   29.41    8.86   0
   0  -4  -4   29.74    6.50   0
   0   4  -4   33.71    5.97   0
   1   4   4   -1.85    5.91   0
  -1   4  -4   -1.64    5.39   0
  -1  -4  -4   -2.05    8.47   0
  -2  -4  -4    6.04    5.80   0
   2   4   4    5.39    8.43   0
  -2   4  -4    6.91    5.51   0
  -3  -4  -4   14.29    6.17   0
   3   4   4   13.52    5.93   0
  -3   4  -4   16.45    5.73   0
  -4  -4  -4   68.38    6.68   0
   4   4   4   68.50    9.21   0
  -5  -4  -4  110.36    7.23   0
   5   4   4  115.83    8.85   0
  -6  -4  -4   23.63    5.83   0
   6   4   4   18.04    8.47   0
  -7   4  -4  213.78   10.64   0
  -7  -4  -4  190.13    7.97   0
   7   4   4  178.39    7.94   0
  -8  -4  -4   36.99    8.67   0
   8   4   4   28.79    6.37   0
  -8   4  -4   38.46    9.04   0
   9   4   4   -1.02    6.43   0
  -9  -4  -4   -2.11    6.36   0
  -9   4  -4    1.94    6.44   0
  10   4   4   36.06    9.18   0
 -10  -4  -4   33.26    9.05   0
 -10   4  -4   43.10    9.17   0
 -11  -4  -4    6.83    6.13   0
  11   4   4    6.23    6.48   0
 -11   4  -4    2.00    9.16   0
 -12  -4  -4   -1.96    6.89   0
 -12   4  -4   -5.42    9.06   0
  12   4   4    3.84    7.09   0
 -13  -4  -4    4.51   10.05   0
  13   4   4    2.16    7.04   0
 -13   4  -4    8.61    9.95   0
 -14  -4  -4   -1.18   10.53   0
  14   4   4    9.01   10.34   0
 -14   4  -4   -0.62    7.41   0
 -15   5   4    0.80   13.12   0
 -15  -5   4    5.46    7.45   0
  15   5  -4   -2.15   11.26   0
 -14  -5   4    3.02    7.05   0
 -14   5   4    2.68   12.64   0
  14   5  -4   -0.48   10.67   0
  13   5  -4   -1.59    9.92   0
 -13  -5   4   13.90    9.59   0
 -13   5   4    4.00   16.02   0
  12   5  -4    8.99    9.64   0
 -12  -5   4    9.61    6.79   0
  11   5  -4   34.15    6.86   0
 -11  -5   4   30.89    6.36   0
  10   5  -4    2.32    6.24   0
 -10  -5   4    7.76    6.26   0
   9   5  -4    1.53    8.99   0
  -9  -5   4   -5.08    6.22   0
   8   5  -4   20.37    6.18   0
  -8  -5   4   13.31    8.54   0
  -7  -5   4    7.43    8.31   0
   7   5  -4    6.53    6.06   0
  -6  -5   4   -0.25    8.34   0
   6   5  -4   10.80    7.98   0
  -5  -5   4   17.58    6.00   0
   5   5  -4   20.74    9.04   0
   4   5  -4   38.19    8.83   0
  -4  -5   4   40.60    6.55   0
  -3  -5   4   29.90    6.27   0
   3   5  -4   38.13    6.28   0
   2   5  -4   -1.66    5.66   0
  -2  -5   4    6.14    7.71   0
   2  -5  -4    1.75   11.72   0
   1   5  -4    0.53    7.99   0
  -1   5   4    1.65    8.11   0
   1  -5  -4   -0.02    7.85   0
   0  -5  -4   32.36    8.48   0
   0   5  -4   34.57    6.33   0
   0   5   4   27.86    6.46   0
   1   5   4    6.49    8.42   0
  -1  -5  -4   10.75    8.31   0
  -1   5  -4    8.60    8.40   0
  -2   5  -4    7.86    5.72   0
   2   5   4    5.02    6.24   0
  -2  -5  -4    8.91    8.09   0
   3   5   4    0.22    8.48   0
  -3  -5  -4    3.26    5.65   0
  -3   5  -4    2.31    5.73   0
  -4   5  -4   18.78    8.51   0
  -4  -5  -4   18.24    8.09   0
   4   5   4   14.39    6.20   0
  -5   5  -4   20.81    8.60   0
  -5  -5  -4   32.59    8.67   0
   5   5   4   33.20    6.48   0
  -6   5  -4    6.16    6.08   0
  -6  -5  -4    2.10    8.51   0
   6   5   4    3.77    6.14   0
  -7   5  -4   20.03    6.60   0
   7   5   4   31.57    8.94   0
  -7  -5  -4   22.26    6.12   0
  -8  -5  -4   81.00    7.02   0
   8   5   4   86.63    6.96   0
  -8   5  -4   82.01    7.52   0
   9   5   4   42.38    7.30   0
  -9  -5  -4   39.35    6.77   0
  -9   5  -4   55.83    6.68   0
 -10  -5  -4    5.25    9.45   0
  10   5   4    9.84    9.90   0
 -10   5  -4   -1.40    9.69   0
  11   5   4    5.05    7.15   0
 -11  -5  -4    3.54    6.72   0
 -11   5  -4    7.91    9.77   0
 -12  -5  -4    1.58    6.96   0
  12   5   4    4.40    7.18   0
 -12   5  -4   -0.30   10.91   0
  13   5   4   -0.01    7.15   0
 -13   5  -4    1.25   10.57   0
 -13  -5  -4    5.03    7.45   0
 -13  -6   4    3.15   10.26   0
  13   6  -4    7.29    7.47   0
  12   6  -4    4.54    7.27   0
 -12  -6   4    7.03    7.35   0
  11   6  -4   14.20    6.80   0
 -11  -6   4   -1.54    7.03   0
  10   6  -4    2.12    6.90   0
 -10  -6   4   -4.85    6.80   0
   9   6  -4    2.95    8.66   0
  -9  -6   4    3.55    5.93   0
   8   6  -4   -2.86    6.41   0
  -8  -6   4   -2.63    8.97   0
  -7  -6   4    0.86    6.36   0
   7   6  -4   -0.08    6.69   0
  -6  -6   4   12.10    5.91   0
   6   6  -4   15.05    8.89   0
   5   6  -4    0.65    6.12   0
  -5  -6   4   11.74    8.18   0
  -4  -6   4   14.53    5.92   0
   4   6  -4    7.21    6.31   0
  -3  -6   4    5.80    5.70   0
   3   6  -4   18.06    8.40   0
   2   6  -4   78.47    9.10   0
  -1   6   4   45.96   11.63   0
   1  -6  -4   48.28   11.27   0
   1   6  -4   45.37    6.57   0
   0   6  -4   16.88    6.21   0
   0   6   4   18.00    9.24   0
   0  -6  -4    9.92    9.00   0
  -1  -6  -4   26.28    9.29   0
   1   6   4   22.12    9.33   0
  -1   6  -4   24.97    6.21   0
  -2  -6  -4    6.27    8.72   0
   2   6   4    6.78    9.31   0
  -2   6  -4   -0.47    6.42   0
   3   6   4    0.26    5.90   0
  -3   6  -4   -0.25    6.06   0
  -3  -6  -4    6.55    8.14   0
  -4   6  -4    7.75    6.06   0
  -4  -6  -4    7.27    5.94   0
   4   6   4    9.01    9.06   0
  -5   6  -4   43.88    9.42   0
   5   6   4   40.37    9.46   0
  -5  -6  -4   41.69    9.11   0
   6   6   4    4.46    6.76   0
  -6  -6  -4   -1.30    5.76   0
  -6   6  -4    4.68    6.48   0
  -7   6  -4   12.33    6.83   0
  -7  -6  -4    7.80    8.93   0
   7   6   4   10.45    6.70   0
  -8   6  -4    9.95   10.11   0
   8   6   4   -3.05    6.83   0
  -8  -6  -4    6.56    6.72   0
  -8   6  -4    6.56    6.70   0
   9   6   4   -5.97    9.50   0
  -9  -6  -4    2.02    9.65   0
  -9   6  -4    7.37    6.78   0
  -9   6  -4   -1.94    9.79   0
 -10   6  -4    0.31    9.74   0
  10   6   4   -2.15    7.61   0
 -10  -6  -4   17.00    9.73   0
 -10   6  -4    0.95    6.87   0
 -11   6  -4    7.00   10.66   0
 -11  -6  -4   -2.56   10.82   0
  11   6   4   -3.03    7.73   0
 -11  -7   4    3.11    7.39   0
  11   7  -4    5.35    7.58   0
  10   7  -4    4.01    7.43   0
 -10  -7   4   -3.84    6.65   0
   9   7  -4   -0.41    7.08   0
  -9  -7   4    0.85    6.65   0
   8   7  -4    2.44    7.10   0
  -8  -7   4    2.44   10.12   0
   7   7  -4   12.55    7.01   0
  -7  -7   4    9.45    6.86   0
   6   7  -4   10.71    6.77   0
  -6  -7   4    5.85    6.05   0
   5   7  -4   14.77    9.30   0
  -5  -7   4    4.59    9.27   0
   4   7  -4    0.61    6.37   0
  -4  -7   4    4.80    6.44   0
   3   7  -4   12.79    6.48   0
   2   7  -4    4.02    8.50   0
  -1   7   4   -0.33   11.83   0
   1   7  -4    4.23    6.12   0
   0   7   4   29.58   10.54   0
   0  -7  -4   27.24   10.01   0
   0   7  -4   37.61    9.69   0
  -1   7  -4    7.51    6.87   0
   1   7   4   11.70    9.53   0
  -1  -7  -4    9.39    9.28   0
  -2   7  -4   10.27    9.44   0
   2   7   4    4.38    7.20   0
  -2  -7  -4    7.47    8.95   0
  -3  -7  -4    2.15    6.43   0
  -3   7  -4    1.55    5.86   0
   3   7   4   -3.14    8.69   0
  -4  -7  -4   -0.25    9.40   0
  -4   7  -4   -4.95    9.58   0
   4   7   4   -1.50    6.78   0
  -5  -7  -4    3.36    6.56   0
   5   7   4    4.20    6.91   0
  -5   7  -4    9.68    9.43   0
   6   7   4    3.34    9.77   0
  -6   7  -4   11.29    6.60   0
  -6  -7  -4   -3.13    9.30   0
  -7   7  -4   11.32    7.21   0
  -7   7  -4   11.82    7.35   0
   7   7   4    8.57   11.29   0
  -7  -7  -4   -2.62   10.92   0
  -8   7  -4   -1.34    7.20   0
  -8   7  -4   -1.79    7.49   0
   8   7   4    9.82    7.35   0
  -8  -7  -4    2.56    9.90   0
  -9   7  -4    0.94   10.09   0
  -9   7  -4   -3.98   10.77   0
   9   7   4   -0.94   10.90   0
  -9  -7  -4    2.42    7.16   0
   7   8  -4    7.83   10.33   0
  -7  -8   4    3.95   10.26   0
   6   8  -4   -8.65   10.22   0
  -6  -8   4    8.69    7.19   0
  -5  -8   4   -6.96    9.67   0
   5   8  -4    1.96   10.31   0
   4   8  -4    0.33   10.07   0
   3   8  -4    0.98   10.06   0
   2   8  -4    3.50    9.66   0
  -1   8   4    0.86   12.87   0
   1   8  -4    9.26    9.61   0
   0   8   4    6.15   11.01   0
   0   8  -4    7.33    7.12   0
  -1  -8  -4   -0.61    9.51   0
   1   8   4    0.22   10.93   0
  -1   8  -4   -3.16    6.97   0
  -2  -8  -4    6.87    9.90   0
   2   8   4   -0.22    7.06   0
  -2   8  -4   -0.08    6.90   0
  -3   8  -4    4.22    7.34   0
   3   8   4    4.48    7.27   0
  -3  -8  -4    5.90   10.17   0
  -4   8  -4   11.85    7.13   0
   4   8   4    5.88   10.46   0
  -4  -8  -4   11.57   10.33   0
  -5   8  -4   -1.98    7.28   0
  -5  -8  -4    0.82    7.01   0
   5   8   4    2.28   11.25   0
  -6  -8  -4   -0.13    7.69   0
  -6   8  -4    6.10    8.20   0
   6   8   4    1.05   11.30   0
 -18   1   5    7.17   10.77   0
  18  -1  -5    4.20    7.93   0
  18   1  -5   11.52    7.56   0
 -17   1   5    0.02    7.19   0
 -17  -1   5    3.13    7.16   0
  17  -1  -5    0.57   10.54   0
  17   1  -5   -0.25   11.10   0
 -16   1   5    4.79    6.79   0
 -16  -1   5    5.64    6.49   0
  16  -1  -5   11.49    6.78   0
  16   1  -5   18.61   10.16   0
 -15   1   5    5.98    6.94   0
 -15  -1   5    4.18    6.62   0
  15   1  -5   -0.33    7.14   0
  15  -1  -5   10.16    6.90   0
 -14   1   5    5.53    5.95   0
 -14  -1   5    3.44    6.21   0
  14  -1  -5    1.95    6.62   0
  14   1  -5    3.98    9.11   0
 -13   1   5    6.00    8.70   0
 -13  -1   5   17.87    6.09   0
  13  -1  -5    9.88    8.86   0
  13   1  -5   10.28    6.23   0
  12   1  -5   36.53    6.53   0
 -12   1   5   37.76    6.05   0
 -12  -1   5   36.36    6.32   0
  12  -1  -5   45.32    6.42   0
  11   1  -5    7.76    6.11   0
 -11   1   5    8.07    5.91   0
 -11  -1   5    5.64    6.16   0
  11  -1  -5    2.17    6.00   0
  10   1  -5   24.97    5.94   0
 -10   1   5   28.30    8.34   0
 -10  -1   5   25.70    5.91   0
  10  -1  -5   19.87    8.50   0
   9  -1  -5    2.90    5.83   0
   9   1  -5    3.47    8.38   0
  -9  -1   5   -2.36    7.93   0
  -9   1   5    7.20    5.48   0
   8  -1  -5   21.33    8.59   0
   8   1  -5   27.68    8.12   0
  -8  -1   5   31.06    7.70   0
  -8   1   5   18.76    6.58   0
  -7   1   5  254.98    9.19   0
   7  -1  -5  260.71    9.53   0
   7   1  -5  260.39    8.20   0
  -7  -1   5  253.51    8.10   0
  -6  -1   5  115.17    7.05   0
   6  -1  -5  120.75    9.96   0
  -6   1   5  119.31    7.85   0
   6   1  -5  116.21    7.00   0
   5   1  -5   91.06    6.84   0
  -5  -1   5   84.79    6.83   0
  -5   1   5   89.69    9.58   0
   5  -1  -5   92.52    9.36   0
  -4  -1   5   13.50    8.53   0
   4   1  -5   15.79    6.07   0
   4  -1  -5   17.71    7.93   0
   3  -1  -5   22.90    8.21   0
  -3  -1   5   22.12    6.19   0
   3   1  -5   24.89    6.40   0
   2   1  -5  269.41    9.07   0
   2  -1  -5  274.07   10.17   0
   1   1  -5   12.44    9.07   0
  -1  -1  -5  826.11   14.12   0
  -2  -1  -5   67.80    6.97   0
  -3  -1  -5   88.30    7.02   0
  -4  -1  -5   34.79    6.28   0
  -5   1  -5  126.09    7.26   0
  -5  -1  -5  132.03    7.68   0
  -6   1  -5   12.65    8.40   0
  -6  -1  -5   12.70    8.79   0
  -7  -1  -5    9.99    6.23   0
  -7   1  -5   11.60    6.25   0
  -8   1  -5   29.07    6.44   0
  -8  -1  -5   28.95    6.33   0
  -9   1  -5   15.42    6.23   0
  -9  -1  -5    7.85    5.75   0
 -10   1  -5    3.96    8.70   0
 -10  -1  -5   -1.31    6.32   0
 -11   1  -5   27.44    6.63   0
 -11  -1  -5   21.80    6.63   0
 -12   1  -5    8.90    6.76   0
 -12  -1  -5   16.02    6.47   0
 -13   1  -5   -2.44    9.22   0
 -13  -1  -5    9.43    9.82   0
 -14   1  -5    1.64   10.03   0
 -14  -1  -5   12.92    6.88   0
 -15  -1  -5    2.78    7.48   0
 -15   1  -5    3.73    7.56   0
 -17   2   5    6.86   10.13   0
 -17  -2   5    6.86    7.27   0
  17  -2  -5    4.88    7.42   0
  17   2  -5    2.77    6.96   0
 -16   2   5    6.17   10.34   0
 -16  -2   5   -0.36    7.04   0
  16  -2  -5    5.18   10.28   0
  16   2  -5    7.13    7.24   0
 -15   2   5    1.62    9.45   0
 -15  -2   5    5.39    6.20   0
  15  -2  -5    6.03    9.75   0
  15   2  -5    4.10    7.00   0
 -14   2   5    7.60    9.23   0
 -14  -2   5   15.27    6.19   0
  14  -2  -5    1.55    9.51   0
  14   2  -5   12.89    6.43   0
  13   2  -5    8.71    6.28   0
 -13   2   5    4.19    8.91   0
 -13  -2   5    3.74    8.73   0
  13  -2  -5    9.89    8.55   0
  12   2  -5    5.29    5.87   0
 -12   2   5   11.28    6.22   0
 -12  -2   5   11.78    5.68   0
  12  -2  -5   15.09    9.01   0
  11   2  -5   29.74    6.31   0
 -11   2   5   44.00    9.03   0
 -11  -2   5   39.36    6.35   0
  11  -2  -5   36.19    6.72   0
  10   2  -5   -0.27    6.12   0
 -10  -2   5    2.23    6.00   0
 -10   2   5    3.71    8.16   0
  10  -2  -5    5.26    8.24   0
  -9  -2   5   36.48    8.82   0
   9   2  -5   41.21    6.58   0
  -9   2   5   37.69    8.53   0
   9  -2  -5   33.63    8.52   0
  -8   2   5  176.17    8.97   0
   8   2  -5  186.00    7.86   0
  -8  -2   5  183.93    9.93   0
   8  -2  -5  190.53   10.89   0
   7  -2  -5   94.99    8.01   0
   7   2  -5  105.12    9.10   0
  -7  -2   5   97.16    7.05   0
  -7   2   5  100.14    9.68   0
  -6  -2   5   97.11    9.42   0
   6  -2  -5   86.47    8.19   0
  -6   2   5  110.73   10.70   0
   6   2  -5   99.75    7.15   0
  -5  -2   5  638.90   11.20   0
   5  -2  -5  641.00   17.80   0
   5   2  -5  647.25   11.27   0
  -4  -2   5   11.16    8.44   0
   4  -2  -5    9.60    7.95   0
   4   2  -5   13.54    6.16   0
   3  -2  -5  342.16   13.65   0
   3   2  -5  330.46    9.29   0
  -3  -2   5  348.41    9.36   0
   2   2  -5   51.25    6.97   0
   1  -2  -5  128.90    8.39   0
   1   2  -5  134.02   10.04   0
   0   2  -5   59.91    9.27   0
   0  -2  -5   57.13    8.98   0
  -1  -2  -5  529.28   13.39   0
  -2  -2  -5  273.17   10.84   0
  -3  -2  -5   48.02    6.88   0
  -4  -2  -5    7.81    6.20   0
   5   2   5    9.31    6.00   0
  -5  -2  -5    4.89    6.10   0
   6   2   5   -1.73    6.47   0
  -6   2  -5    9.93    8.82   0
  -6  -2  -5   -0.49    6.13   0
   7   2   5    2.77    5.98   0
  -7   2  -5   10.44    6.22   0
  -7  -2  -5   13.03    6.23   0
  -8   2  -5   45.44    9.15   0
   8   2   5   41.18    9.23   0
  -8  -2  -5   39.67    8.86   0
   9   2   5   14.64    8.44   0
  -9   2  -5   22.90    8.69   0
  -9  -2  -5   14.92    5.96   0
  10   2   5   -2.68    9.35   0
 -10   2  -5    8.76    8.51   0
 -10  -2  -5    0.07    8.71   0
  11   2   5   10.77    6.85   0
 -11   2  -5    3.72    6.37   0
 -11  -2  -5   15.62    6.44   0
 -12  -2  -5    4.86    8.96   0
  12   2   5    0.97    6.53   0
 -12   2  -5   -1.58    9.29   0
 -13  -2  -5   -1.67    6.90   0
  13   2   5   21.95   10.16   0
 -13   2  -5    8.97    6.71   0
 -14  -2  -5  -11.50    9.63   0
  14   2   5   -4.71    7.24   0
 -14   2  -5    5.67   10.14   0
 -15  -2  -5    2.85    7.53   0
  15   2   5    8.88    7.75   0
 -15   2  -5   11.45    7.72   0
 -17  -3   5    9.26   10.23   0
  17  -3  -5   -2.42    9.05   0
  17   3  -5    1.37    7.56   0
 -16   3   5   -0.65   10.12   0
 -16  -3   5    2.33   10.13   0
  16  -3  -5   -0.76    7.56   0
  16   3  -5   -3.82    9.94   0
 -15   3   5    5.36    9.43   0
 -15  -3   5   -5.69    9.37   0
  15  -3  -5    5.71    9.97   0
  15   3  -5   -2.31    6.99   0
 -14   3   5    3.86    6.91   0
 -14  -3   5   -0.52    6.53   0
  14  -3  -5    1.87    9.71   0
  14   3  -5    4.57    6.20   0
  13   3  -5   21.43    8.87   0
 -13   3   5    5.95    5.95   0
 -13  -3   5    5.41    6.39   0
  13  -3  -5   10.79    9.82   0
  12   3  -5   14.93    6.72   0
 -12  -3   5   12.72    6.57   0
 -12   3   5   17.95    9.22   0
  12  -3  -5   14.13    9.19   0
  11   3  -5    6.71    6.00   0
 -11  -3   5    4.48    6.19   0
  11  -3  -5    8.55    9.37   0
 -11   3   5    6.69    9.10   0
  10   3  -5    8.90    7.98   0
  10  -3  -5    6.70    9.40   0
 -10  -3   5    5.61    5.73   0
 -10   3   5    7.85    8.38   0
   9   3  -5   30.38    8.63   0
   9  -3  -5   22.51    9.21   0
  -9  -3   5   19.36    6.11   0
  -9   3   5   20.15    8.95   0
  -8   3   5   18.92   10.60   0
   8   3  -5   16.49    6.01   0
   8  -3  -5   14.48    9.04   0
  -8  -3   5   17.98    6.09   0
   7  -3  -5   19.37   10.64   0
   7   3  -5   12.96    5.75   0
  -7  -3   5   17.15    6.50   0
  -6  -3   5   -3.44    7.75   0
   6   3  -5    6.32    5.56   0
  -5  -3   5    8.27    8.20   0
   5   3  -5    6.15    5.65   0
   4   3  -5  355.95    8.86   0
  -4  -3   5  341.54    9.13   0
  -3  -3   5  296.39   10.90   0
   3  -3  -5  277.24   17.46   0
   3   3  -5  292.09    8.75   0
   3  -3  -5  265.25   16.47   0
   2   3  -5   13.01    8.18   0
   2  -3  -5   16.40    8.29   0
   1   3  -5  113.61    6.97   0
   1  -3  -5  117.99   10.71   0
   0   3  -5  103.31    6.62   0
   0  -3  -5   98.51    9.73   0
  -1  -3  -5   30.26    6.14   0
  -1   3  -5   30.96    7.95   0
  -2   3  -5    6.99    5.68   0
  -2  -3  -5    2.71    5.58   0
   3   3   5  160.32    7.82   0
  -3  -3  -5  150.94    7.76   0
   4   3   5  137.61    9.13   0
  -4  -3  -5  144.52    7.42   0
   5   3   5    8.36    7.84   0
  -5  -3  -5   24.98    5.46   0
   6   3   5    6.36    6.10   0
  -6  -3  -5    9.56    5.45   0
  -7   3  -5  213.83    7.87   0
   7   3   5  193.85    8.20   0
  -7  -3  -5  194.61    8.16   0
   8   3   5   55.11    9.38   0
  -8   3  -5   61.73    9.40   0
  -8  -3  -5   63.88    6.47   0
  -9  -3  -5   14.54    6.52   0
   9   3   5   10.23    6.38   0
  -9   3  -5   21.22    6.28   0
 -10  -3  -5   -7.84    6.34   0
 -10   3  -5    0.37    5.98   0
  10   3   5    2.54    6.40   0
 -11  -3  -5   17.87    9.00   0
  11   3   5   21.97    9.27   0
 -11   3  -5    8.35    6.60   0
 -12  -3  -5    4.20    9.88   0
  12   3   5    7.51    6.54   0
 -12   3  -5    5.20    9.63   0
 -13  -3  -5    0.83    7.01   0
  13   3   5    2.14    9.74   0
 -13   3  -5   -2.04    7.13   0
 -14  -3  -5    2.41    7.48   0
 -14   3  -5    5.15    7.26   0
  14   3   5   -0.92    7.34   0
 -15  -3  -5   -4.84    7.91   0
  15   3   5    6.55    7.58   0
 -16   4   5    2.32   10.75   0
 -16  -4   5    2.06   10.26   0
  16   4  -5   -1.00    7.48   0
 -15  -4   5    4.74    9.62   0
 -15   4   5    0.07   10.36   0
  15   4  -5    3.42   10.23   0
 -14  -4   5    9.36    6.86   0
 -14   4   5    0.95   10.01   0
  14   4  -5    1.21    7.12   0
  13   4  -5   -2.25    6.53   0
 -13  -4   5   -7.31    6.39   0
 -13   4   5    2.46    9.48   0
  12   4  -5   26.46    8.96   0
 -12   4   5   24.12   11.92   0
 -12  -4   5   27.87    6.49   0
  11   4  -5    7.00    6.10   0
 -11   4   5    2.37   11.11   0
 -11  -4   5    4.56    6.02   0
  10   4  -5    2.80    8.78   0
 -10  -4   5    5.81    6.03   0
   9   4  -5   13.61    5.98   0
  -9  -4   5   17.18    6.01   0
   8   4  -5   12.66    5.82   0
  -8  -4   5    7.72    6.05   0
  -7  -4   5   96.03    6.94   0
   7   4  -5   82.68    6.50   0
  -6  -4   5    1.78    5.79   0
   6   4  -5   16.34    8.59   0
  -5  -4   5   12.11    8.60   0
   5   4  -5   16.91    6.36   0
  -4  -4   5   39.23    8.91   0
   4   4  -5   33.86    6.74   0
   3   4  -5   24.08    6.22   0
  -3  -4   5   19.10    6.50   0
   2   4  -5   89.22    9.05   0
   2  -4  -5   62.56   11.71   0
   1  -4  -5    4.43    7.99   0
   1   4  -5    5.88    6.10   0
   0   4  -5    8.82    5.60   0
   0  -4  -5    7.65    6.15   0
  -1  -4  -5   95.39    7.35   0
   1   4   5   97.56    9.90   0
  -1   4  -5   95.32    6.97   0
  -2  -4  -5    2.22    5.79   0
  -2   4  -5    7.23    5.51   0
   2   4   5    8.06    8.28   0
  -3  -4  -5    0.57    8.55   0
   3   4   5    2.54    5.81   0
  -3   4  -5   -2.86    8.15   0
  -4  -4  -5    3.77    8.28   0
   4   4   5   11.09    6.07   0
  -5  -4  -5   44.22    8.87   0
   5   4   5   40.87    6.44   0
  -6  -4  -5   32.13    6.37   0
   6   4   5   29.71    9.02   0
  -7  -4  -5   49.16    6.32   0
   7   4   5   57.43    9.39   0
  -7   4  -5   51.72    6.32   0
  -8  -4  -5    7.54    6.46   0
  -8   4  -5    6.79    9.11   0
   8   4   5    3.19    8.03   0
  -9  -4  -5    1.88    9.07   0
   9   4   5    5.93    6.57   0
  -9   4  -5    3.57    6.17   0
 -10  -4  -5   13.64    6.41   0
  10   4   5   -0.63    6.34   0
 -10   4  -5   -3.47    6.63   0
 -11  -4  -5    7.73    6.41   0
  11   4   5    4.42    6.74   0
 -11   4  -5   -0.12    7.26   0
 -12  -4  -5    2.49    6.83   0
  12   4   5    1.36    7.31   0
 -12   4  -5    3.59    7.03   0
 -13  -4  -5   -0.91    7.17   0
  13   4   5    7.55    7.14   0
 -13   4  -5   13.02    7.88   0
 -14  -4  -5    2.97    7.43   0
  14   4   5    8.53   10.82   0
 -14   4  -5    8.11   10.82   0
 -14  -5   5    4.80    7.20   0
  14   5  -5   -4.99    7.79   0
  13   5  -5   -0.43    6.78   0
 -13  -5   5    4.09    9.58   0
  12   5  -5   11.28    7.04   0
 -12  -5   5    6.83    6.87   0
  11   5  -5   14.38    9.60   0
 -11  -5   5    8.40    6.81   0
  10   5  -5    1.80    6.34   0
 -10  -5   5   -1.81    6.09   0
  -9  -5   5   17.23    8.80   0
   9   5  -5    9.00    8.52   0
  -8  -5   5   11.13    6.36   0
   8   5  -5   11.54    6.60   0
  -7  -5   5   12.50    5.93   0
   7   5  -5   10.93    6.43   0
  -6  -5   5  108.57    7.04   0
   6   5  -5  104.12    9.28   0
  -5  -5   5    0.01    8.61   0
   5   5  -5   -3.94    8.59   0
  -4  -5   5   25.18    6.51   0
   4   5  -5   23.33    8.83   0
   3   5  -5   31.55    8.74   0
  -3  -5   5   30.73    6.24   0
   2   5  -5    6.21    6.15   0
   2  -5  -5    8.14   12.31   0
   1  -5  -5  136.81   11.46   0
   1   5  -5  139.74    7.34   0
   0   5  -5  110.76    7.03   0
   0  -5  -5  128.87   10.79   0
  -1  -5  -5   40.21    7.21   0
   1   5   5   36.17    7.41   0
  -1   5  -5   53.94    8.66   0
  -2   5  -5   24.28    8.27   0
   2   5   5   20.30    8.98   0
  -2  -5  -5   20.91    8.47   0
  -3  -5  -5   -2.86    5.84   0
   3   5   5    1.52    5.74   0
  -3   5  -5   -1.63    8.35   0
  -4   5  -5   -7.95    6.02   0
   4   5   5   -3.21    5.78   0
  -4  -5  -5    1.53    7.96   0
  -5   5  -5   14.05    6.15   0
  -5  -5  -5   23.05    6.36   0
   5   5   5   15.21    8.83   0
  -6   5  -5   27.94    6.48   0
  -6  -5  -5   25.23    8.91   0
   6   5   5   26.91    8.90   0
  -7  -5  -5   68.61    9.52   0
   7   5   5   55.69    7.16   0
  -8  -5  -5   12.83    6.97   0
   8   5   5    6.33    9.09   0
  -8   5  -5    1.95    6.35   0
  -9  -5  -5    5.31    6.85   0
   9   5   5    7.54    6.69   0
  -9   5  -5   10.77    9.16   0
 -10  -5  -5    7.52    9.35   0
 -10   5  -5    6.56    6.80   0
  10   5   5   11.11    7.06   0
 -11  -5  -5    2.25    6.84   0
 -11   5  -5   -0.54    7.27   0
  11   5   5    3.39    7.63   0
  12   5   5    6.37   10.40   0
 -12   5  -5    7.90    7.43   0
 -12  -5  -5    2.28   10.46   0
  13   6  -5    6.70    7.55   0
 -13  -6   5    3.99    7.43   0
  12   6  -5    1.69   10.36   0
 -12  -6   5    0.21    7.15   0
 -11  -6   5    1.88    6.69   0
  11   6  -5    7.46    9.75   0
 -10  -6   5    5.86    6.75   0
  10   6  -5    4.31    6.85   0
  -9  -6   5    3.38    6.36   0
   9   6  -5    3.97    6.36   0
   8   6  -5   -0.96    9.02   0
  -8  -6   5    2.21    8.73   0
   7   6  -5    3.22    6.34   0
  -7  -6   5    4.27    6.16   0
   6   6  -5    3.85    5.93   0
  -6  -6   5    8.31    6.05   0
   5   6  -5   24.00    6.46   0
  -5  -6   5   34.78    8.83   0
  -4  -6   5   17.88    6.29   0
   4   6  -5    3.08    8.89   0
   3   6  -5   -5.17    5.72   0
   2   6  -5    4.38    6.03   0
   1   6  -5   -1.34    5.89   0
   1  -6  -5    2.48   10.14   0
   0   6  -5    5.17    8.25   0
   0   6   5    1.36    8.74   0
   0  -6  -5    5.83    8.93   0
  -1  -6  -5    0.87    6.36   0
   1   6   5    1.51    6.67   0
  -1   6  -5    4.25    8.35   0
   2   6   5    4.97    9.02   0
  -2   6  -5    5.49    5.82   0
  -2  -6  -5    1.84    8.73   0
   3   6   5    1.38    9.06   0
  -3  -6  -5    5.60    8.69   0
  -3   6  -5   -0.48    8.93   0
  -4   6  -5   11.12    6.17   0
   4   6   5   16.95    9.28   0
  -4  -6  -5   11.38    9.16   0
   5   6   5    1.50    6.50   0
  -5   6  -5    2.67    8.59   0
  -5  -6  -5   -0.64    9.20   0
   6   6   5   37.91    7.19   0
  -6  -6  -5   23.47    9.17   0
  -6   6  -5   33.20    6.97   0
  -7   6  -5    3.29    6.74   0
   7   6   5   -1.39    6.87   0
  -7  -6  -5    3.13    6.55   0
  -8   6  -5   -1.57    9.60   0
   8   6   5    7.02    7.00   0
  -8  -6  -5   -0.78    9.46   0
  -8   6  -5    0.49    9.71   0
  -9   6  -5    0.25    6.96   0
   9   6   5    1.24    9.42   0
  -9  -6  -5    7.04    9.70   0
  -9   6  -5    1.83    6.78   0
  10   6   5    1.59    7.39   0
 -10  -6  -5   -1.90   10.40   0
 -10   6  -5   -4.17    9.96   0
 -10   6  -5   -3.09   10.27   0
  11   6   5   12.09   11.39   0
 -11  -6  -5    1.73    7.25   0
 -11   6  -5    6.65    7.76   0
  10   7  -5    1.06    7.33   0
 -10  -7   5    2.85   10.16   0
   9   7  -5    8.53    7.38   0
  -9  -7   5    4.14    6.53   0
   8   7  -5    8.58   10.12   0
  -8  -7   5   -2.83    6.60   0
  -7  -7   5    2.85    7.21   0
   7   7  -5    7.10   10.27   0
   6   7  -5    3.39    6.80   0
  -6  -7   5    6.50    6.67   0
   5   7  -5    1.02    6.96   0
  -5  -7   5   -1.23    6.74   0
   4   7  -5    6.02    9.31   0
   3   7  -5    9.69    6.74   0
   2   7  -5   -4.15    6.90   0
   1   7  -5    0.01    9.64   0
   0   7  -5   -0.97    6.31   0
   0  -7  -5    4.50    9.56   0
  -1   7  -5   -0.56    8.71   0
   1   7   5   -2.76   10.42   0
  -1  -7  -5   -1.22    6.84   0
  -2  -7  -5    7.52    9.76   0
  -2   7  -5    9.15    9.17   0
   2   7   5   -2.00   10.40   0
  -3  -7  -5    1.05    6.42   0
   3   7   5    1.60   10.70   0
  -3   7  -5   -0.60    6.71   0
  -4  -7  -5    9.04    9.88   0
   4   7   5    9.72    6.91   0
  -4   7  -5    4.99    6.89   0
   5   7   5    5.78    9.78   0
  -5   7  -5    7.84    9.96   0
  -5  -7  -5    3.33    9.48   0
  -6   7  -5   16.82   10.17   0
   6   7   5   17.02    7.88   0
  -6  -7  -5   20.11    7.40   0
  -7   7  -5    9.34    6.87   0
   7   7   5    3.84    7.62   0
  -7  -7  -5    5.30    7.34   0
  -8   7  -5    1.82    7.59   0
  -8   7  -5   -0.87    7.73   0
   8   7   5    0.91   10.75   0
  -8  -7  -5    3.77   10.28   0
  -7  -8   5   -1.68    7.60   0
   7   8  -5    4.85    7.95   0
  -6  -8   5   -1.54    9.88   0
   6   8  -5    4.94    7.48   0
   5   8  -5    9.08    7.55   0
   4   8  -5   -3.20    7.15   0
   3   8  -5    1.62    7.48   0
   2   8  -5    2.85    7.36   0
   1   8  -5   -2.55    7.08   0
   0   8  -5    0.43    9.90   0
  -1  -8  -5    5.31   10.36   0
   1   8   5    4.09   11.01   0
  -1   8  -5    3.08    9.87   0
  -2   8  -5   -0.17    9.89   0
  -2  -8  -5    1.22   10.21   0
   2   8   5    8.38   11.09   0
  -3   8  -5    0.50   10.75   0
   3   8   5    2.59   11.00   0
  -3  -8  -5    3.48    7.28   0
  -4   8  -5    0.86   10.54   0
  -4  -8  -5    3.65    7.80   0
   4   8   5   -0.17    8.24   0
  -5  -8  -5    0.36   11.19   0
   5   8   5    8.35   11.01   0
 -17   0   6    4.13    7.12   0
  17   0  -6    6.09   10.48   0
 -16   0   6    2.98    6.32   0
  16   0  -6    4.34    6.50   0
 -15   0   6    4.66    9.05   0
  15   0  -6   15.24    9.54   0
 -14   0   6    1.85    5.87   0
  14   0  -6    3.29    5.76   0
  13   0  -6   -1.23    6.21   0
 -13   0   6   -2.78    8.57   0
  12   0  -6   75.30    7.51   0
 -12   0   6   92.28    9.60   0
  11   0  -6  122.35    7.57   0
 -11   0   6  133.42    9.76   0
  10   0  -6   71.24    6.79   0
 -10   0   6   59.32    6.54   0
   9   0  -6   41.54    6.20   0
  -9   0   6   51.07    8.31   0
  -8   0   6   37.65    6.03   0
   8   0  -6   25.35    6.30   0
   7   0  -6   44.17    6.08   0
  -7   0   6   40.59    6.22   0
  -6   0   6  204.14    7.83   0
   6   0  -6  192.56    7.74   0
  -5   0   6  214.20   10.42   0
   5   0  -6  198.95    8.29   0
   4   0  -6  121.95    9.45   0
   3   0  -6   78.33    6.76   0
   2   0  -6   39.15    8.59   0
  -3   0  -6   46.19    6.46   0
  -4   0  -6  164.94    8.03   0
  -5   0  -6   18.14    6.28   0
  -6   0  -6   64.80    8.40   0
  -7   0  -6  166.24    7.67   0
  -8   0  -6   16.62    5.67   0
  -9   0  -6   -2.44    6.10   0
 -10   0  -6   52.69    9.35   0
 -11   0  -6   24.50    6.56   0
 -12   0  -6   28.28    6.78   0
 -13   0  -6    1.96    7.02   0
 -14   0  -6   -2.49    7.17   0
 -15   0  -6    5.39    7.17   0
 -17   1   6    7.09   10.51   0
 -17  -1   6    3.34   10.25   0
  17  -1  -6    2.25    7.61   0
  17   1  -6    6.42    7.36   0
 -16   1   6   11.23    9.64   0
 -16  -1   6   16.64   10.10   0
  16  -1  -6    9.73    9.91   0
  16   1  -6   12.70    7.12   0
 -15   1   6    2.27    6.67   0
 -15  -1   6    0.91    6.72   0
  15  -1  -6    2.72    9.63   0
  15   1  -6   -1.29    9.65   0
 -14   1   6    2.82    6.26   0
 -14  -1   6    5.13    6.32   0
  14  -1  -6   -2.90    6.78   0
  14   1  -6    8.26    6.59   0
 -13  -1   6   41.19    8.83   0
  13   1  -6   25.33    6.50   0
 -13   1   6   28.54    6.63   0
  13  -1  -6   22.60    6.43   0
  12   1  -6    7.55    6.21   0
 -12   1   6    8.24    6.33   0
 -12  -1   6   14.64    7.99   0
  12  -1  -6    5.17    6.55   0
  11  -1  -6   15.03    8.28   0
  11   1  -6   15.01    5.68   0
 -11  -1   6   16.02    8.13   0
 -11   1   6   17.76    8.35   0
  10  -1  -6   11.82    5.99   0
  10   1  -6    7.86    8.43   0
 -10  -1   6    4.23    5.76   0
 -10   1   6   11.35    8.18   0
  -9   1   6    7.41    8.38   0
   9  -1  -6    7.94    5.95   0
   9   1  -6   15.25    5.55   0
  -9  -1   6   13.13    5.49   0
  -8  -1   6   55.80    6.41   0
   8  -1  -6   55.85    6.53   0
  -8   1   6   64.16    8.71   0
   8   1  -6   59.95    6.47   0
  -7   1   6    3.33    8.36   0
  -7  -1   6    6.33    5.30   0
   7  -1  -6    4.50    5.78   0
   7   1  -6    0.55    7.62   0
  -6   1   6   77.30    9.53   0
  -6  -1   6   81.71    6.67   0
   6  -1  -6   72.06    9.25   0
   6   1  -6   58.71    8.85   0
   5  -1  -6    5.48    5.85   0
   5   1  -6   14.10    7.86   0
  -5  -1   6    9.16    5.82   0
  -4  -1   6   25.50    6.10   0
   4   1  -6   24.71    5.98   0
   4  -1  -6   22.36    6.33   0
   3   1  -6    0.03    5.60   0
   3  -1  -6   -1.74    5.39   0
   2   1  -6  156.15    7.40   0
   1   1  -6 1723.29   16.79   0
  -1  -1  -6  538.81   11.53   0
  -2  -1  -6   12.60    6.13   0
  -3  -1  -6   52.17    6.24   0
  -4  -1  -6   43.71    8.34   0
  -5   1  -6   -1.40    5.65   0
  -5  -1  -6   -4.71    6.11   0
  -6   1  -6  575.69   12.39   0
  -6  -1  -6  546.49   10.54   0
  -7   1  -6   -0.28    6.35   0
  -7  -1  -6   -0.15    6.03   0
  -8   1  -6   40.07    6.18   0
  -8  -1  -6   29.70    8.55   0
  -9   1  -6    9.44    8.59   0
  -9  -1  -6   11.63    8.36   0
 -10   1  -6    5.21    6.64   0
 -10  -1  -6    0.00    9.00   0
 -11   1  -6   29.38    9.24   0
 -11  -1  -6   12.38    8.87   0
 -12   1  -6   -0.87    6.65   0
 -12  -1  -6    3.81    6.52   0
 -13   1  -6   -0.33    7.21   0
 -13  -1  -6   -3.26    6.84   0
 -14   1  -6   -1.41    7.05   0
 -14  -1  -6    2.19    6.99   0
 -15  -1  -6    3.71   11.04   0
 -15   1  -6   -6.01   10.35   0
  17  -2  -6   -1.70    7.56   0
 -17   2   6   -3.43    7.24   0
 -17  -2   6    3.12   10.14   0
  17   2  -6  -11.30    7.55   0
 -16   2   6   -3.75    7.17   0
 -16  -2   6    0.52   10.27   0
  16  -2  -6   -0.84    7.59   0
  16   2  -6   -2.58    7.22   0
 -15  -2   6   -4.80    9.58   0
 -15   2   6    4.57    9.53   0
  15  -2  -6    1.49    6.94   0
  15   2  -6    9.36    6.74   0
 -14   2   6    4.45    6.58   0
  14  -2  -6    0.50    9.38   0
 -14  -2   6   -4.21    5.89   0
  14   2  -6    6.39    6.67   0
  13   2  -6    5.23    6.34   0
 -13  -2   6    4.07    8.82   0
 -13   2   6    3.96    5.98   0
  13  -2  -6    2.80    6.37   0
  12   2  -6   -2.35    6.37   0
 -12  -2   6    8.61    8.47   0
 -12   2   6    2.38    9.19   0
  12  -2  -6   -4.08    9.04   0
  11   2  -6   17.00    6.07   0
 -11  -2   6    7.59    8.38   0
  11  -2  -6   13.05    8.65   0
 -11   2   6   12.16    9.34   0
 -10   2   6    3.43    8.29   0
  10   2  -6    1.79    5.73   0
 -10  -2   6    3.90    5.98   0
  10  -2  -6    0.77    5.60   0
   9   2  -6    9.46    6.19   0
  -9   2   6    6.74    8.21   0
  -9  -2   6   -1.04    8.28   0
   9  -2  -6    4.61    5.73   0
   8  -2  -6    3.09    5.83   0
  -8  -2   6    1.06    8.45   0
   8   2  -6   -0.71    6.04   0
  -8   2   6    1.04    8.01   0
   7  -2  -6   61.16    8.97   0
  -7  -2   6   64.66    6.72   0
   7   2  -6   58.40    6.62   0
   6  -2  -6   47.35    8.87   0
  -6  -2   6   46.86    8.82   0
   6   2  -6   44.27    6.33   0
   5   2  -6    0.82    6.03   0
  -5  -2   6   12.68    8.37   0
   5  -2  -6    0.94    8.22   0
   4   2  -6   96.84    7.20   0
  -4  -2   6   90.53    6.77   0
   4  -2  -6  101.67    9.47   0
   3  -2  -6   15.13    8.42   0
   3   2  -6   15.62    5.77   0
   2   2  -6   15.40    6.04   0
   1   2  -6  175.81    9.40   0
   1  -2  -6  173.35   10.67   0
   0   2  -6   75.89    6.34   0
   0  -2  -6   69.26    9.03   0
  -1  -2  -6   70.77    7.24   0
  -2  -2  -6  498.91   10.75   0
  -3  -2  -6  524.31   12.02   0
  -4  -2  -6    4.65    5.75   0
  -5  -2  -6  104.15    6.87   0
  -6  -2  -6    6.48    6.02   0
  -6   2  -6    8.93    6.30   0
  -7   2  -6   55.23    6.48   0
  -7  -2  -6   64.30    6.75   0
  -8   2  -6   24.41    8.90   0
  -8  -2  -6   19.84    8.71   0
  -9   2  -6   17.50    9.32   0
  -9  -2  -6   14.98    6.17   0
 -10   2  -6    6.21    6.79   0
 -10  -2  -6    4.86    6.36   0
 -11   2  -6   12.75    6.37   0
 -11  -2  -6   13.98    9.03   0
 -12   2  -6   10.81    9.72   0
 -12  -2  -6   -0.92    6.61   0
 -13  -2  -6    5.24    9.53   0
 -13   2  -6    0.50    6.67   0
 -14  -2  -6    7.68    7.12   0
 -14   2  -6    5.56    7.60   0
  16  -3  -6    2.87   11.24   0
 -16   3   6    0.71    7.14   0
 -16  -3   6   -5.18    6.79   0
  16   3  -6    0.35    6.86   0
  15  -3  -6   -0.56   10.38   0
 -15  -3   6   -1.47    6.99   0
 -15   3   6    1.63   10.19   0
  15   3  -6    6.86    6.86   0
  14   3  -6    0.33    9.78   0
  14  -3  -6    2.07   10.21   0
 -14  -3   6   -5.65    9.69   0
 -14   3   6   -3.41   10.25   0
 -13   3   6   -0.43    9.68   0
  13   3  -6    5.78    6.52   0
  13  -3  -6    7.31    7.12   0
 -13  -3   6    7.72    6.58   0
  12   3  -6   52.68    9.31   0
 -12   3   6   52.43    9.61   0
  12  -3  -6   53.10   10.01   0
 -12  -3   6   56.55    6.91   0
  11   3  -6   -4.83    8.63   0
  11  -3  -6    1.92    8.78   0
 -11   3   6    3.21    8.45   0
 -11  -3   6    3.75    6.03   0
  10   3  -6    2.35    5.83   0
  10  -3  -6    3.64    8.90   0
 -10   3   6    2.02    8.68   0
 -10  -3   6    7.69    5.97   0
  -9  -3   6   10.15    7.99   0
   9   3  -6    1.40    8.10   0
   9  -3  -6    8.40    8.79   0
  -8  -3   6    9.87    5.90   0
   8   3  -6    6.27    8.08   0
   8  -3  -6    3.01   10.62   0
  -7  -3   6   19.58    8.42   0
   7   3  -6    5.59    5.97   0
   7  -3  -6    7.57   10.20   0
  -6  -3   6   21.63    5.99   0
   6   3  -6   28.12    8.35   0
   6  -3  -6   19.72   10.48   0
   5   3  -6  117.50    8.93   0
   5  -3  -6   98.72   13.30   0
  -5  -3   6   84.67    6.45   0
   5  -3  -6   92.68   12.83   0
   4   3  -6   77.49    6.59   0
   4  -3  -6   75.33   11.78   0
   4  -3  -6   74.90   12.57   0
  -4  -3   6   74.81    6.21   0
   3  -3  -6   30.99    8.37   0
   3   3  -6   28.95    5.91   0
   3  -3  -6   27.71    8.86   0
   2  -3  -6   53.27    9.19   0
   2   3  -6   63.21    6.19   0
   1   3  -6   72.08    6.78   0
   1  -3  -6   81.48    9.72   0
   0  -3  -6  739.48   14.59   0
   0   3  -6  782.01   11.55   0
  -1  -3  -6  155.00   10.02   0
  -1   3  -6  156.83    7.35   0
  -2   3  -6   43.80    6.30   0
  -2  -3  -6   34.42    6.27   0
  -3  -3  -6  160.18    9.00   0
  -4  -3  -6    6.51    6.18   0
  -5  -3  -6  102.81    7.02   0
   6   3   6   71.65    6.83   0
  -6  -3  -6   89.50    8.98   0
   7   3   6  218.86    8.29   0
  -7   3  -6  243.45   10.50   0
  -7  -3  -6  229.69    7.72   0
   8   3   6   29.81    5.99   0
  -8   3  -6   42.25    6.78   0
  -8  -3  -6   30.33    5.83   0
   9   3   6    4.65    8.89   0
  -9   3  -6   10.26    6.59   0
  -9  -3  -6    8.91    6.53   0
 -10  -3  -6   18.86    9.19   0
  10   3   6   10.59    6.51   0
 -10   3  -6   17.50    6.72   0
 -11  -3  -6   -0.82    6.68   0
  11   3   6   -6.10    6.87   0
 -11   3  -6    5.28    6.60   0
 -12  -3  -6    5.62    6.86   0
  12   3   6    3.03    6.91   0
 -12   3  -6    9.89    9.80   0
 -13  -3  -6    4.07    7.42   0
  13   3   6    0.46   10.28   0
 -13   3  -6   -2.10    7.67   0
 -14  -3  -6    5.18   10.66   0
  14   3   6    4.07    7.77   0
 -14   3  -6   -1.64   10.67   0
 -15  -4   6    4.92   10.14   0
 -15   4   6    3.19   12.85   0
  15   4  -6   -0.82   10.64   0
 -14   4   6    0.39    9.83   0
  14   4  -6    3.75    7.13   0
 -14  -4   6    4.08    6.84   0
  13   4  -6   -1.53    6.93   0
 -13   4   6    0.07    9.17   0
 -13  -4   6   -5.82    9.55   0
  12   4  -6   20.24    6.79   0
 -12  -4   6   26.68    9.30   0
  11   4  -6    9.74    9.00   0
 -11  -4   6   14.27    6.49   0
 -10  -4   6   -0.11    8.73   0
  10   4  -6   11.22    6.07   0
  -9  -4   6    3.93    5.91   0
   9   4  -6    1.93    6.26   0
   8   4  -6    8.54    5.86   0
  -8  -4   6    6.77    8.16   0
  -7  -4   6   42.40    8.90   0
   7   4  -6   34.17    6.46   0
   6   4  -6  244.35    8.27   0
  -6  -4   6  228.72    7.83   0
  -5  -4   6   77.70    8.68   0
   5   4  -6   76.34    6.61   0
   4   4  -6   38.10    8.83   0
  -4  -4   6   35.01    6.32   0
   3  -4  -6   47.46   15.05   0
   3   4  -6   57.42    6.68   0
   3  -4  -6   46.56   15.30   0
   2  -4  -6   -0.74    9.33   0
   2   4  -6    2.36    8.57   0
   1  -4  -6   60.67    8.72   0
   1   4  -6   65.55    6.38   0
   0  -4  -6   26.54    8.46   0
   0   4  -6   30.68    8.60   0
  -1  -4  -6   24.88    6.23   0
  -1   4  -6   25.41    6.46   0
  -2  -4  -6    0.84    8.68   0
  -2   4  -6    3.82    6.30   0
  -3  -4  -6    3.98    5.95   0
  -3   4  -6    4.12    5.86   0
  -4  -4  -6    8.95    6.05   0
   4   4   6    6.71    8.27   0
  -5  -4  -6    1.92    8.55   0
   5   4   6    8.10    6.37   0
  -6  -4  -6   12.53    6.21   0
   6   4   6   20.76    8.92   0
  -7  -4  -6  130.59    7.99   0
  -7   4  -6  127.12    9.67   0
   7   4   6  114.10    8.00   0
  -8  -4  -6    6.65    9.40   0
   8   4   6    8.06    6.12   0
  -8   4  -6   17.10    6.67   0
   9   4   6    0.52    6.85   0
  -9  -4  -6   15.78    9.20   0
  -9   4  -6    3.03    6.64   0
 -10  -4  -6   -5.27    9.09   0
  10   4   6    0.36    6.29   0
 -10   4  -6   -2.25    7.01   0
 -11  -4  -6   -3.91    6.67   0
  11   4   6    5.46    6.84   0
 -11   4  -6    4.32    7.52   0
 -12  -4  -6   -1.10    6.83   0
  12   4   6   -1.22    6.96   0
 -12   4  -6    8.14    7.07   0
 -13  -4  -6    9.29    8.19   0
  13   4   6   10.87    8.05   0
 -13   4  -6   20.12   10.86   0
  14   5  -6    6.91    7.33   0
 -14  -5   6   -1.28    7.09   0
  13   5  -6   -4.11    7.26   0
 -13  -5   6    0.11   10.25   0
 -12  -5   6   11.00    9.36   0
  12   5  -6    9.01    9.65   0
 -11  -5   6   -7.01    6.85   0
  11   5  -6    7.73    6.33   0
 -10  -5   6   -1.82    9.09   0
  10   5  -6   -0.14    6.61   0
  -9  -5   6   -0.96    6.13   0
   9   5  -6    2.23    6.28   0
  -8  -5   6   10.70    8.82   0
   8   5  -6   16.22    8.90   0
   7   5  -6    5.15    6.25   0
  -7  -5   6   -0.40    6.02   0
   6   5  -6   -9.27    6.09   0
  -6  -5   6    8.07    8.75   0
  -5  -5   6  245.53    8.55   0
   5   5  -6  236.69    8.29   0
  -4  -5   6   45.17    9.23   0
   4   5  -6   41.34    6.41   0
   3   5  -6   49.44    6.26   0
   2  -5  -6   26.72   11.11   0
   2   5  -6   24.63    6.08   0
   1  -5  -6    8.68    9.16   0
   1   5  -6    4.50    5.68   0
   0  -5  -6   20.62    8.96   0
   0   5  -6   15.54    5.65   0
  -1   5  -6    7.62    6.18   0
  -1  -5  -6    1.99    6.38   0
  -2  -5  -6   13.81    8.54   0
  -2   5  -6   24.18    8.14   0
  -3  -5  -6    8.30    6.01   0
   3   5   6   13.43    5.90   0
  -3   5  -6   14.25    6.09   0
   4   5   6   -2.25    8.55   0
  -4  -5  -6    1.48    8.49   0
  -4   5  -6   -5.31    5.95   0
  -5   5  -6   38.20    6.06   0
   5   5   6   40.50    9.28   0
  -5  -5  -6   41.49    6.90   0
  -6  -5  -6    4.72    6.45   0
  -6   5  -6   10.90    6.32   0
   6   5   6    9.27    6.57   0
  -7  -5  -6   18.06    6.85   0
   7   5   6   17.66    6.79   0
  -8  -5  -6    2.67    9.77   0
  -8   5  -6   17.08    7.10   0
   8   5   6   10.55    9.64   0
  -9   5  -6   -5.99    6.76   0
  -9  -5  -6   -2.58    6.77   0
   9   5   6    3.81    7.18   0
 -10  -5  -6   14.39   10.00   0
  10   5   6    5.76    6.76   0
 -10   5  -6    3.55    7.51   0
 -11  -5  -6    7.35    7.55   0
  11   5   6   -2.58    7.69   0
 -11   5  -6    1.42    7.48   0
 -12  -5  -6   -1.09    8.23   0
  12   5   6   -0.12    8.22   0
 -12   5  -6   -1.60    7.83   0
  12   6  -6   -1.43   10.52   0
 -12  -6   6   16.06   10.46   0
  11   6  -6    9.06    7.30   0
 -11  -6   6   -5.16    9.67   0
  10   6  -6   -0.01    6.67   0
 -10  -6   6   -2.91    6.55   0
   9   6  -6   -3.66    6.96   0
  -9  -6   6    2.15    6.83   0
   8   6  -6   16.11    9.44   0
  -8  -6   6    5.32    9.17   0
  -7  -6   6    4.23    6.25   0
   7   6  -6   -0.01    6.50   0
   6   6  -6   16.69    8.88   0
  -6  -6   6   12.95    6.18   0
  -5  -6   6   -1.78    8.79   0
   5   6  -6    7.01    6.52   0
   4   6  -6    9.24    6.47   0
   3   6  -6    6.56    9.22   0
   2   6  -6   15.69    6.50   0
   1   6  -6   -5.67    8.68   0
   1  -6  -6   -0.75   10.11   0
   0  -6  -6    3.09    8.48   0
   0   6  -6   -2.07    6.09   0
  -1   6  -6    4.12    6.00   0
  -1  -6  -6    3.14    8.78   0
  -2  -6  -6    4.43    8.55   0
  -2   6  -6   -1.99    8.73   0
  -3   6  -6    3.14    6.47   0
   3   6   6    3.30    8.91   0
  -3  -6  -6   -0.90    5.98   0
  -4  -6  -6    6.18    8.79   0
  -4   6  -6   14.22    6.00   0
   4   6   6    3.61    6.95   0
   5   6   6   11.61    7.62   0
  -5  -6  -6   18.94    9.80   0
  -5   6  -6   18.91    6.41   0
   6   6   6   80.74   10.77   0
  -6  -6  -6   91.76    7.64   0
  -6   6  -6  104.42    7.75   0
   7   6   6    1.57    9.79   0
  -7   6  -6    3.17    6.82   0
  -7  -6  -6    8.09    9.80   0
  -8   6  -6    2.96    6.88   0
   8   6   6    0.84    7.25   0
  -8  -6  -6    8.61   10.21   0
  -8   6  -6    4.99    6.74   0
   9   6   6    4.69   10.55   0
  -9  -6  -6    3.32   10.42   0
  -9   6  -6    1.69    7.24   0
  -9   6  -6    6.13   10.62   0
  10   6   6   12.45   11.26   0
 -10  -6  -6   -8.18    7.92   0
 -10   6  -6   -1.80    7.61   0
 -10   6  -6    1.28   10.30   0
  10   7  -6    7.10   10.69   0
 -10  -7   6    2.32    7.63   0
  -9  -7   6   10.33   10.20   0
   9   7  -6    9.85   10.29   0
   8   7  -6   -0.27   10.09   0
  -8  -7   6    3.58    6.65   0
  -7  -7   6   -0.99    9.17   0
   7   7  -6    2.39    6.81   0
  -6  -7   6   -2.47    9.74   0
   6   7  -6    9.72    7.11   0
   5   7  -6   -6.14    7.11   0
   4   7  -6    2.17    9.60   0
   3   7  -6   12.06    6.70   0
   2   7  -6   -0.45    6.88   0
   1   7  -6   30.31    9.56   0
   0   7  -6   19.29    6.35   0
   0  -7  -6   11.01    9.77   0
  -1   7  -6   -3.78    6.60   0
  -1  -7  -6    0.89    9.56   0
  -2  -7  -6    3.70    7.33   0
  -2   7  -6    1.34    9.29   0
   3   7   6    6.21   10.44   0
  -3   7  -6   -1.05    9.26   0
  -3  -7  -6   -3.56    6.86   0
   4   7   6    6.54   10.57   0
  -4   7  -6    7.76   10.01   0
  -4  -7  -6    3.61    9.66   0
   5   7   6   -2.62   10.55   0
  -5  -7  -6    3.99    7.47   0
  -5   7  -6    7.23    9.62   0
  -6   7  -6   36.77   10.13   0
   6   7   6   25.65    8.11   0
  -6  -7  -6   25.97    8.02   0
   7   7   6    6.72   11.02   0
  -7   7  -6    3.47    7.64   0
  -7  -7  -6    3.22    7.05   0
   5   8  -6   -1.38    7.14   0
   4   8  -6    3.77    7.37   0
   3   8  -6    4.35    7.43   0
   2   8  -6    3.65    7.13   0
   1   8  -6    3.03   10.09   0
   0  -8  -6    1.61   12.50   0
   0   8  -6   13.77   10.12   0
  -1   8  -6  -11.18   10.52   0
  -1  -8  -6   -0.38   10.85   0
  -2   8  -6    5.82    7.77   0
  -2  -8  -6    5.18   10.73   0
  -3   8  -6    0.21    7.59   0
  -3  -8  -6    2.81   11.21   0
 -17  -1   7   -1.00    7.72   0
 -17   1   7    1.47    7.02   0
  17  -1  -7    0.63   11.41   0
  17   1  -7   -5.19    7.94   0
 -16  -1   7    2.24   10.21   0
  16  -1  -7   -3.03    6.81   0
 -16   1   7    5.20    9.84   0
  16   1  -7   -2.32   10.03   0
 -15  -1   7    5.35    6.53   0
 -15   1   7    3.38    6.56   0
  15  -1  -7    3.75    9.37   0
  15   1  -7   -2.72    6.67   0
  14   1  -7    2.94    6.37   0
 -14  -1   7    0.84    9.62   0
  14  -1  -7    5.80    6.59   0
 -14   1   7    9.19    9.01   0
  13   1  -7   22.29    9.33   0
 -13  -1   7   24.00    6.82   0
  13  -1  -7   14.97    6.34   0
 -13   1   7   15.98    8.92   0
  12  -1  -7   22.83    8.93   0
 -12   1   7   22.02    6.26   0
  12   1  -7   32.83    9.42   0
 -12  -1   7   29.15    6.65   0
 -11  -1   7   21.98    8.51   0
  11  -1  -7   23.68    6.29   0
 -11   1   7   17.51    6.13   0
  11   1  -7   18.14    6.18   0
 -10  -1   7    0.34    5.41   0
  10  -1  -7    4.93    5.60   0
  10   1  -7    2.84    7.95   0
 -10   1   7    1.82    5.77   0
   9  -1  -7   42.30    8.71   0
  -9  -1   7   39.76    6.33   0
   9   1  -7   30.47    6.03   0
  -9   1   7   33.81    6.38   0
  -8   1   7   32.33    8.76   0
   8  -1  -7   34.64    8.78   0
   8   1  -7   31.38    5.76   0
  -8  -1   7   35.12    7.89   0
  -7  -1   7   40.83    6.17   0
   7  -1  -7   48.80    8.22   0
   7   1  -7   30.79    8.39   0
   6  -1  -7    2.27    7.94   0
  -6  -1   7   -1.74    5.39   0
   6   1  -7    4.34    5.42   0
   5   1  -7    8.12    5.29   0
   5  -1  -7    5.87    7.93   0
   4  -1  -7    2.99    8.15   0
   4   1  -7    2.06    5.56   0
   3  -1  -7   33.35    8.22   0
   3   1  -7   29.95    8.11   0
   2   1  -7  160.47    8.97   0
   2  -1  -7  138.05    7.56   0
   1   1  -7  334.56    8.70   0
  -2  -1  -7   48.73    6.35   0
  -3  -1  -7  127.77    7.49   0
  -4  -1  -7   -1.95    6.19   0
  -5   1  -7  145.37    7.56   0
  -5  -1  -7  161.35    7.70   0
  -6   1  -7 1217.96   13.51   0
  -6  -1  -7 1200.03   15.25   0
  -7   1  -7   10.22    5.90   0
  -7  -1  -7    6.16    6.06   0
  -8   1  -7   -1.10    6.08   0
  -8  -1  -7    3.61    6.16   0
  -9   1  -7    9.33    8.91   0
  -9  -1  -7    8.27    6.74   0
 -10   1  -7   14.84    6.51   0
 -10  -1  -7    9.22    6.52   0
 -11   1  -7    9.53    9.41   0
 -11  -1  -7    3.57    6.51   0
 -12   1  -7    3.16    7.12   0
 -12  -1  -7   -2.92    6.86   0
 -13   1  -7   -0.52    7.07   0
 -13  -1  -7    7.88    6.83   0
 -14   1  -7   -0.05    7.65   0
 -14  -1  -7   -2.82   10.62   0
  17  -2  -7    1.10   10.96   0
  17   2  -7   11.64    7.88   0
  16  -2  -7   -1.89   10.19   0
 -16  -2   7   13.64    7.19   0
 -16   2   7    3.85   10.08   0
  16   2  -7    0.49   10.72   0
  15  -2  -7    0.88    6.93   0
 -15  -2   7    1.69    6.77   0
 -15   2   7   -0.43    6.90   0
  15   2  -7    9.26    7.42   0
 -14   2   7    0.12    6.35   0
  14   2  -7    3.98    9.40   0
  14  -2  -7    5.37    9.26   0
 -14  -2   7    4.27    6.65   0
  13   2  -7    6.01    9.41   0
 -13   2   7   18.72    9.51   0
  13  -2  -7   20.17    9.65   0
 -13  -2   7   15.57    8.86   0
  12   2  -7   73.85    7.11   0
 -12   2   7   73.21    9.81   0
  12  -2  -7   66.98    9.93   0
 -12  -2   7   91.29    9.56   0
 -11  -2   7   17.24    8.91   0
  11   2  -7   11.53    5.50   0
 -11   2   7   21.06    8.79   0
  11  -2  -7   15.51    6.34   0
  10  -2  -7    4.74    6.07   0
 -10  -2   7   -5.51    6.03   0
  10   2  -7   -4.06    8.61   0
 -10   2   7   -1.14    5.95   0
   9  -2  -7   23.89    9.03   0
  -9  -2   7   24.43    6.26   0
  -9   2   7   24.34    8.34   0
   9   2  -7   14.40    6.53   0
   8  -2  -7   13.75    8.39   0
  -8  -2   7    7.95    6.22   0
   8   2  -7   16.12    8.66   0
   7  -2  -7   11.34    7.97   0
   7   2  -7    9.65    5.96   0
  -7  -2   7   23.69    5.89   0
   6   2  -7   92.57    7.03   0
  -6  -2   7   98.82    7.06   0
   6  -2  -7   95.03    9.68   0
  -5  -2   7  329.03    9.00   0
   5  -2  -7  255.71    9.93   0
   5   2  -7  308.77   10.71   0
   4   2  -7   22.25    8.49   0
   4  -2  -7    8.37    6.13   0
   3  -2  -7   61.37    6.72   0
   3   2  -7   60.68    6.48   0
   2   2  -7    9.62    6.17   0
   1   2  -7  149.49    7.09   0
   1  -2  -7  146.19   10.12   0
   0   2  -7   32.18    6.00   0
   0  -2  -7   29.24    6.48   0
  -1  -2  -7   99.74    9.37   0
  -2  -2  -7    8.64    5.49   0
  -3  -2  -7   34.89    6.03   0
  -4  -2  -7   -7.19    5.71   0
  -5  -2  -7    4.27    5.78   0
  -6   2  -7  338.26    8.71   0
  -6  -2  -7  324.32    8.74   0
  -7   2  -7   56.16    6.60   0
  -7  -2  -7   53.60    6.60   0
  -8   2  -7   -0.03    6.28   0
  -8  -2  -7    2.47    6.44   0
  -9   2  -7   28.04    6.70   0
  -9  -2  -7   26.17    6.67   0
 -10   2  -7    8.53    8.74   0
 -10  -2  -7    8.37    9.03   0
 -11   2  -7   -4.29    7.10   0
 -11  -2  -7    4.90    6.71   0
 -12   2  -7   -3.10   10.16   0
 -12  -2  -7   -0.38    6.79   0
 -13   2  -7    0.70    7.20   0
 -13  -2  -7   -3.42    7.32   0
 -14  -2  -7    8.84    7.57   0
 -14   2  -7    2.02    8.00   0
 -16   3   7    2.27   10.78   0
  16  -3  -7    3.77   11.52   0
 -16  -3   7   -0.86    7.44   0
  16   3  -7   -0.79    7.58   0
  15   3  -7   13.40    6.85   0
  15  -3  -7   -0.93   11.09   0
 -15   3   7   -2.56   10.27   0
 -15  -3   7    0.27    6.47   0
  14   3  -7   10.32    9.58   0
  14  -3  -7    3.25   10.06   0
 -14   3   7    1.18    9.82   0
 -14  -3   7   -2.44    6.81   0
  13   3  -7    4.39    6.12   0
 -13   3   7    6.58    9.81   0
  13  -3  -7    8.77   10.43   0
 -13  -3   7   15.57    8.80   0
 -12  -3   7    4.97    8.73   0
 -12   3   7    3.51    9.29   0
  12   3  -7    1.79    6.10   0
  12  -3  -7    0.22    9.90   0
 -11  -3   7   -3.11    8.81   0
  11   3  -7    1.17    6.13   0
  11  -3  -7    2.84    9.05   0
 -10  -3   7   18.28    6.15   0
  10   3  -7   18.50    6.32   0
  10  -3  -7   13.64    9.25   0
  -9  -3   7   10.40    8.33   0
   9   3  -7    2.64    5.98   0
   9  -3  -7    1.13   10.47   0
  -8  -3   7    3.25    5.78   0
   8   3  -7    7.18    5.67   0
   8  -3  -7    7.75    8.34   0
   7  -3  -7   26.26   11.09   0
  -7  -3   7   27.20    8.37   0
   7   3  -7   22.31    8.62   0
   6  -3  -7  357.67   16.20   0
  -6  -3   7  368.95    8.81   0
   6   3  -7  354.78    8.81   0
  -5  -3   7   15.71    8.14   0
   5   3  -7   20.19    7.69   0
   5  -3  -7    9.74    8.35   0
   5  -3  -7   14.88   10.09   0
   4  -3  -7   33.68   10.30   0
   4  -3  -7   24.88    8.05   0
   4   3  -7   28.61    6.40   0
   3  -3  -7    0.67    7.70   0
   3  -3  -7    4.36    8.52   0
   3   3  -7    6.77    5.80   0
   2   3  -7  128.01    8.58   0
   2  -3  -7  123.85   10.09   0
   1   3  -7   69.52    6.48   0
   1  -3  -7   62.93    9.10   0
   0   3  -7    6.34    8.15   0
   0  -3  -7   10.46    5.74   0
  -1  -3  -7    7.16    8.12   0
  -1   3  -7    8.57    6.16   0
  -2   3  -7    7.52    6.22   0
  -2  -3  -7    5.46    8.35   0
  -3  -3  -7   37.77    6.33   0
  -4  -3  -7   -4.82    8.56   0
  -5  -3  -7  124.61    7.41   0
  -6  -3  -7   17.76    8.27   0
  -7   3  -7   47.93    6.98   0
  -7  -3  -7   43.63    6.61   0
  -8   3  -7   48.76    9.41   0
  -8  -3  -7   58.00    6.73   0
  -9   3  -7    1.57    9.41   0
  -9  -3  -7   -7.02    9.07   0
 -10   3  -7   -0.99    6.41   0
 -10  -3  -7    4.27    6.61   0
 -11   3  -7   -5.24    6.88   0
 -11  -3  -7    5.62    6.74   0
 -12  -3  -7   13.56    9.62   0
 -12   3  -7    0.27   10.00   0
 -13  -3  -7   -0.77    7.77   0
 -13   3  -7    8.48    7.39   0
  15   4  -7    2.52   10.79   0
 -15  -4   7   14.02    6.86   0
  14   4  -7    2.08    6.97   0
 -14  -4   7    2.34    7.17   0
 -13  -4   7    3.24    6.53   0
  13   4  -7   -9.97    9.50   0
 -12  -4   7    7.73    6.90   0
  12   4  -7    2.12    6.98   0
 -11  -4   7    1.85    6.34   0
  11   4  -7    3.10    9.23   0
 -10  -4   7   13.73    6.07   0
  10   4  -7    5.85    6.28   0
   9   4  -7   13.38    6.17   0
  -9  -4   7    2.46    8.73   0
   8   4  -7   -0.21    6.13   0
  -8  -4   7    3.28    6.29   0
  -7  -4   7   18.55    6.55   0
   7   4  -7   20.90    6.69   0
  -6  -4   7   73.62    9.08   0
   6   4  -7   84.34    6.65   0
   5   4  -7    1.39    5.56   0
  -5  -4   7   16.70    5.89   0
   4   4  -7    4.54    7.92   0
   3  -4  -7   15.13    8.76   0
   3   4  -7   16.96    5.93   0
   3  -4  -7   16.06    8.90   0
   2   4  -7    6.46    5.48   0
   2  -4  -7    3.33    9.12   0
   1  -4  -7    0.66    8.41   0
   1   4  -7    9.85    5.89   0
   0   4  -7  107.72    7.12   0
   0  -4  -7   88.33    7.73   0
  -1   4  -7   48.74    6.54   0
  -1  -4  -7   47.34    6.73   0
  -2   4  -7   16.37    6.09   0
  -2  -4  -7   10.36    8.48   0
  -3   4  -7   -0.58    6.09   0
  -3  -4  -7    4.12    6.39   0
  -4   4  -7   40.32    6.39   0
  -4  -4  -7   29.34    8.81   0
  -5  -4  -7    3.51    6.49   0
  -6  -4  -7   37.29    6.81   0
  -7  -4  -7   47.47    6.76   0
  -7   4  -7   43.52    9.90   0
  -8  -4  -7    7.53    6.79   0
  -8   4  -7    5.46    9.64   0
  -9  -4  -7    1.50    6.67   0
  -9   4  -7    7.50    6.53   0
 -10  -4  -7    8.79    7.07   0
 -10   4  -7    4.43   10.49   0
 -11  -4  -7    4.84    7.42   0
 -11   4  -7   -1.81   10.68   0
 -12  -4  -7   -5.51    7.57   0
 -12   4  -7    7.20    7.97   0
  14   5  -7    5.53    7.77   0
  13   5  -7    5.68    7.26   0
 -13  -5   7    5.57   10.10   0
  12   5  -7    2.96    9.66   0
 -12  -5   7   19.06    9.66   0
  11   5  -7   -4.40    6.59   0
 -11  -5   7    3.44    9.28   0
  10   5  -7   -0.96    6.93   0
 -10  -5   7    0.43    9.53   0
   9   5  -7   -7.77    6.44   0
  -9  -5   7   -7.43    6.41   0
  -8  -5   7   10.64    8.65   0
   8   5  -7   11.44    8.68   0
   7   5  -7   -5.17    6.22   0
  -7  -5   7   -2.30    8.65   0
  -6  -5   7   63.90    9.06   0
   6   5  -7   51.37    6.54   0
  -5  -5   7    3.83    6.33   0
   5   5  -7    2.76    6.10   0
   4   5  -7   53.84    9.05   0
   3   5  -7    9.19    8.79   0
   2   5  -7   22.90    6.26   0
   2  -5  -7   24.55    9.19   0
   1  -5  -7   41.28    9.14   0
   1   5  -7   37.09    6.39   0
   0  -5  -7   17.12    9.26   0
   0   5  -7   19.78    5.60   0
  -1   5  -7   28.18    8.90   0
  -1  -5  -7   17.75    9.55   0
  -2  -5  -7    0.15    8.61   0
  -2   5  -7   11.32    5.74   0
  -3  -5  -7   28.86    6.76   0
  -3   5  -7   31.95    8.68   0
  -4  -5  -7    0.25    8.95   0
  -4   5  -7    1.80    6.30   0
  -5   5  -7  168.03    8.23   0
  -5  -5  -7  148.77   10.87   0
  -6  -5  -7   69.32    7.52   0
  -6   5  -7   92.43    7.59   0
  -7  -5  -7   28.70    6.82   0
   7   5   7   30.10    6.90   0
  -8  -5  -7    3.19    6.94   0
   8   5   7    2.00    7.15   0
  -8   5  -7    8.49   10.63   0
  -9  -5  -7    3.85    6.94   0
   9   5   7   -2.64   10.50   0
  -9   5  -7    2.64   10.68   0
 -10  -5  -7    5.84    7.33   0
  10   5   7   10.97   10.82   0
 -10   5  -7    2.15   10.92   0
 -11  -5  -7    3.38   10.81   0
  11   5   7    1.08    7.73   0
 -11   5  -7    0.18   11.32   0
  12   6  -7   11.34   10.67   0
 -12  -6   7   -0.39   10.37   0
  11   6  -7   15.29   10.82   0
 -11  -6   7    4.76   10.30   0
 -10  -6   7    4.99    9.70   0
  10   6  -7    2.81    7.11   0
  -9  -6   7    2.42    6.72   0
   9   6  -7    4.72    6.78   0
   8   6  -7    7.55    9.68   0
  -8  -6   7   -1.08    9.43   0
  -7  -6   7    9.20    6.41   0
   7   6  -7    2.94    6.78   0
  -6  -6   7    6.74    6.37   0
   6   6  -7    2.21    9.59   0
   5   6  -7   33.22    6.75   0
   4   6  -7   27.24    8.85   0
   3   6  -7   -0.45    6.27   0
   2   6  -7    0.58    9.25   0
   1  -6  -7    9.42   11.60   0
   1   6  -7    8.16    6.07   0
   0   6  -7    7.70    9.10   0
   0  -6  -7    0.32    9.38   0
  -1  -6  -7    7.35    9.55   0
  -1   6  -7    4.00    6.23   0
  -2  -6  -7    0.14    7.04   0
  -2   6  -7   -1.19    8.96   0
  -3   6  -7    3.49    9.49   0
  -3  -6  -7    1.15    6.62   0
  -4  -6  -7    2.13    6.17   0
  -4   6  -7   -2.95    9.48   0
  -5  -6  -7   13.00    9.61   0
  -5   6  -7    5.21    9.17   0
  -6   6  -7   17.65    9.50   0
  -6  -6  -7    1.18    7.31   0
   6   6   7    6.81    7.60   0
   7   6   7    3.78   10.91   0
  -7  -6  -7    2.95   10.24   0
  -7   6  -7    5.34    6.86   0
  -8   6  -7   13.91    9.95   0
   8   6   7    7.72   10.74   0
  -8   6  -7   -1.07    7.54   0
  -8  -6  -7   -1.34    7.13   0
   9   6   7   -2.18    7.95   0
  -9  -6  -7    0.85    7.72   0
  -9   6  -7    6.23    7.86   0
  -9   6  -7    1.34    7.33   0
   9   7  -7   -2.11   10.51   0
  -9  -7   7   -1.46    7.38   0
   8   7  -7   -2.48   10.08   0
  -8  -7   7    6.90   10.27   0
  -7  -7   7   -1.71    6.68   0
   7   7  -7    7.88    7.38   0
   6   7  -7    5.71    6.91   0
   5   7  -7   13.65    7.19   0
   4   7  -7   24.84   10.06   0
   3   7  -7   -2.91    9.67   0
   2   7  -7   14.10    7.28   0
   1   7  -7    6.01    7.01   0
   0   7  -7    7.61    6.65   0
   0  -7  -7    3.79    9.80   0
  -1  -7  -7   -0.41    9.56   0
  -1   7  -7   -2.63    9.47   0
  -2   7  -7   -5.11    9.41   0
  -2  -7  -7   -0.59    6.82   0
  -3   7  -7    2.57    9.36   0
  -3  -7  -7   10.10    9.57   0
  -4  -7  -7   -2.46   10.09   0
  -4   7  -7    9.74   10.53   0
  -5  -7  -7    7.29    6.99   0
  -5   7  -7   -2.83    7.39   0
  -6   7  -7    4.69    7.83   0
  -6  -7  -7   -4.34    7.70   0
   2   8  -7    3.07    7.80   0
   1   8  -7   -0.37    7.85   0
  17   0  -8    5.12    7.48   0
 -16   0   8    3.85    7.21   0
  16   0  -8    0.02   10.20   0
 -15   0   8    2.43    9.96   0
  15   0  -8   -1.77    7.29   0
 -14   0   8    7.67    6.61   0
  14   0  -8    3.88    7.01   0
  13   0  -8   16.19    9.09   0
 -13   0   8   17.09    6.83   0
  12   0  -8   34.56    9.00   0
 -12   0   8   37.20    9.30   0
  11   0  -8    0.35    8.83   0
 -11   0   8    3.02    6.44   0
  10   0  -8   10.72    6.10   0
 -10   0   8   -3.07    6.00   0
   9   0  -8   94.31    9.22   0
  -9   0   8   95.97    9.05   0
  -8   0   8   16.21    5.82   0
   8   0  -8   14.80    5.98   0
   7   0  -8  270.97   10.63   0
   6   0  -8  794.01   13.92   0
   5   0  -8  600.22   12.54   0
   4   0  -8  226.52    7.88   0
   3   0  -8  252.41    8.06   0
   2   0  -8  504.84    9.95   0
  -3   0  -8  194.22    8.02   0
  -4   0  -8  277.27    8.48   0
  -5   0  -8  325.42    8.93   0
  -6   0  -8  150.63    7.38   0
  -7   0  -8   58.20    9.15   0
  -8   0  -8   15.45    6.37   0
  -9   0  -8    5.28    8.93   0
 -10   0  -8    3.06    9.37   0
 -11   0  -8    4.51    6.91   0
 -12   0  -8    2.71    7.13   0
 -13   0  -8    7.63    7.39   0
 -16   1   8    3.07    7.14   0
  16  -1  -8    0.98    7.12   0
 -16  -1   8    6.10    6.94   0
  16   1  -8   -1.23   10.46   0
 -15  -1   8    7.23    6.93   0
 -15   1   8    9.07    7.00   0
  15  -1  -8    1.52    6.79   0
  15   1  -8   -0.74    6.54   0
  14   1  -8    2.17    7.21   0
 -14  -1   8    8.02    9.50   0
 -14   1   8    0.31    6.64   0
  14  -1  -8    7.05    6.96   0
  13   1  -8    2.28    6.27   0
 -13  -1   8    7.10    8.79   0
 -13   1   8    2.70    6.27   0
  13  -1  -8    8.86    6.68   0
  12  -1  -8   -7.42    9.31   0
  12   1  -8    8.90    6.72   0
 -12  -1   8   11.65    8.49   0
 -12   1   8    7.54    9.15   0
  11  -1  -8   17.40    9.06   0
 -11   1   8   15.35    8.65   0
  11   1  -8   20.58    8.62   0
 -11  -1   8   22.89    6.60   0
  10  -1  -8    1.08    7.97   0
  10   1  -8    3.15    5.95   0
 -10   1   8    2.63    5.82   0
 -10  -1   8   -1.76    5.91   0
  -9  -1   8   -0.84    5.77   0
   9  -1  -8    4.36    5.64   0
  -9   1   8    1.64    5.57   0
   9   1  -8    3.38    5.88   0
   8  -1  -8    0.25    8.16   0
  -8  -1   8   -3.86    5.45   0
   8   1  -8    3.48    5.88   0
  -7  -1   8  159.53    7.30   0
   7  -1  -8  151.06   10.03   0
   7   1  -8  168.82    7.36   0
   6   1  -8    7.80    5.34   0
   6  -1  -8   10.67    8.19   0
   5   1  -8   21.46    8.19   0
   5  -1  -8   14.41    8.10   0
   4  -1  -8   -1.35    5.57   0
   4   1  -8   -0.07    5.64   0
   3  -1  -8    0.00    6.19   0
   3   1  -8    4.91    8.20   0
   2   1  -8  165.77    7.58   0
   2  -1  -8  168.07    9.74   0
   1   1  -8   -2.44    5.88   0
  -2  -1  -8  102.91    7.00   0
  -3  -1  -8    6.13    6.22   0
  -4  -1  -8    9.97    8.52   0
  -5  -1  -8  723.07   11.13   0
  -5   1  -8  736.18   10.95   0
  -6   1  -8   34.04    6.45   0
  -6  -1  -8   27.14    6.81   0
  -7   1  -8  102.80    7.40   0
  -7  -1  -8  104.47    7.01   0
  -8   1  -8    8.48    8.81   0
  -8  -1  -8   -2.43    6.44   0
  -9   1  -8   14.89    6.36   0
  -9  -1  -8   10.69    6.25   0
 -10   1  -8   -3.46    9.23   0
 -10  -1  -8    4.57    6.66   0
 -11   1  -8   -3.59    6.68   0
 -11  -1  -8    5.75    6.81   0
 -12   1  -8   -6.17    7.13   0
 -12  -1  -8    3.89    7.08   0
 -13   1  -8   -5.90   10.62   0
 -13  -1  -8    8.53    7.31   0
 -16  -2   8    1.13   10.34   0
 -16   2   8    1.89    7.45   0
  16  -2  -8    4.25    7.99   0
  16   2  -8    8.98   10.59   0
 -15  -2   8    3.23    6.87   0
  15   2  -8   -0.73    7.40   0
 -15   2   8   -2.09    7.39   0
  15  -2  -8    1.24   10.25   0
  14   2  -8   10.60    7.22   0
 -14  -2   8   -6.48   10.51   0
  14  -2  -8   10.30   10.08   0
 -14   2   8    3.78    6.72   0
  13   2  -8    8.80    9.56   0
 -13   2   8   -5.10    8.80   0
 -13  -2   8   -1.85    9.88   0
  13  -2  -8    2.54   10.09   0
  12   2  -8    0.11    8.70   0
 -12  -2   8    2.16    9.09   0
 -12   2   8    2.91    6.51   0
  12  -2  -8   -2.66    6.24   0
  11  -2  -8   35.02    6.91   0
  11   2  -8   43.62    9.05   0
 -11  -2   8   42.57    6.40   0
 -11   2   8   38.76    9.48   0
  10  -2  -8   15.72    8.81   0
  10   2  -8    4.48    6.32   0
 -10  -2   8    8.69    5.83   0
   9  -2  -8   19.75    9.41   0
   9   2  -8   14.71    5.65   0
  -9  -2   8   15.25    6.06   0
  -8  -2   8   21.88    6.13   0
   8  -2  -8   29.32    8.97   0
   8   2  -8   23.13    6.02   0
  -7  -2   8    2.86    8.61   0
   7  -2  -8   -2.69    7.70   0
   7   2  -8   17.46    8.82   0
   6  -2  -8   61.57    9.24   0
   6   2  -8   50.78    6.22   0
  -6  -2   8   52.88    6.44   0
   5   2  -8  117.47    6.78   0
   5  -2  -8   94.82    9.30   0
   4  -2  -8   41.00    6.33   0
   4   2  -8   44.42    6.59   0
   3   2  -8    3.06    6.11   0
   3  -2  -8    2.64    5.44   0
   2   2  -8    8.53    8.15   0
   1   2  -8   10.74    6.17   0
   1  -2  -8    8.67    8.40   0
   0   2  -8   15.11    5.50   0
   0  -2  -8   12.64    8.60   0
  -1  -2  -8    4.63    8.61   0
  -2  -2  -8    9.27    6.24   0
  -3  -2  -8   -0.22    8.28   0
  -4  -2  -8    9.93    6.09   0
  -5  -2  -8  121.26    7.72   0
  -6   2  -8  180.86    7.77   0
  -6  -2  -8  172.69    7.98   0
  -7   2  -8   -0.29    6.68   0
  -7  -2  -8    7.11    6.33   0
  -8   2  -8    7.26    9.28   0
  -8  -2  -8   13.47    6.63   0
  -9   2  -8    7.33    6.38   0
  -9  -2  -8    8.66    8.97   0
 -10   2  -8   10.68    6.74   0
 -10  -2  -8    5.41    9.54   0
 -11   2  -8   17.55    9.83   0
 -11  -2  -8    7.82    7.25   0
 -12   2  -8    5.38    7.42   0
 -12  -2  -8    1.04   10.12   0
 -13   2  -8   11.75    7.98   0
 -13  -2  -8    7.69    7.64   0
  15   3  -8    5.67    7.46   0
 -15  -3   8   -2.47   10.63   0
 -15   3   8    0.13   10.68   0
  15  -3  -8    2.59   11.06   0
 -14  -3   8    4.32    7.17   0
  14   3  -8  -10.53    9.69   0
  14  -3  -8   -0.47    7.46   0
 -14   3   8    3.33   10.62   0
  13   3  -8    1.70    6.88   0
 -13  -3   8   10.58    6.72   0
  13  -3  -8    5.93   10.32   0
  12   3  -8    7.60    6.25   0
 -12  -3   8    9.53    6.53   0
  12  -3  -8    6.44   10.38   0
  11   3  -8   13.34    6.50   0
 -11  -3   8   10.85    6.56   0
  11  -3  -8   13.26   12.06   0
  10   3  -8    2.88    6.49   0
 -10  -3   8   -7.73    8.53   0
  10  -3  -8    3.00    8.65   0
   9   3  -8   -3.35    6.03   0
   9  -3  -8    0.78    8.34   0
  -9  -3   8    4.14    6.25   0
   8  -3  -8    0.74   10.57   0
  -8  -3   8    3.91    5.91   0
   8   3  -8   -0.81    6.01   0
  -7  -3   8   58.49    6.36   0
   7  -3  -8   53.09   11.68   0
   7   3  -8   44.96    6.30   0
   6   3  -8  110.88    8.82   0
  -6  -3   8  126.53    8.95   0
   6  -3  -8  105.27   10.34   0
   5  -3  -8   43.80    9.38   0
   5   3  -8   56.80    6.25   0
   5  -3  -8   48.78    9.54   0
   4  -3  -8   21.07    9.45   0
   4   3  -8   18.75    8.05   0
   4  -3  -8   20.20    8.45   0
   3  -3  -8   55.96    9.20   0
   3  -3  -8   54.69    8.87   0
   3   3  -8   54.22    6.44   0
   2   3  -8    7.57    5.82   0
   2  -3  -8   17.29    8.57   0
   1  -3  -8    6.61    8.48   0
   1   3  -8    3.02    8.28   0
   0   3  -8   52.86    6.38   0
   0  -3  -8   58.68    9.12   0
  -1  -3  -8    4.76    8.37   0
  -1   3  -8    1.08    5.58   0
  -2   3  -8   59.25    8.15   0
  -2  -3  -8   54.84    9.45   0
  -3  -3  -8    2.07    6.02   0
  -4  -3  -8   22.43    6.49   0
  -5  -3  -8  495.54   12.58   0
  -6  -3  -8  208.80    8.43   0
  -7   3  -8   30.55    9.46   0
  -7  -3  -8   28.82    9.52   0
  -8   3  -8    8.58    6.59   0
  -8  -3  -8    5.95    7.01   0
  -9   3  -8   -4.38    6.99   0
  -9  -3  -8    6.50    9.59   0
 -10   3  -8    4.55    7.26   0
 -10  -3  -8    1.55    7.16   0
 -11   3  -8    8.90    9.93   0
 -11  -3  -8   -2.74    6.97   0
 -12  -3  -8   -1.35   10.41   0
 -12   3  -8    8.51    7.68   0
  14   4  -8    3.84    7.51   0
 -14  -4   8   11.18    9.79   0
  13   4  -8   14.04    7.29   0
 -13  -4   8   22.76    7.06   0
  12   4  -8   -3.44    6.69   0
 -12  -4   8   15.87    6.74   0
  11   4  -8    7.03    9.51   0
 -11  -4   8  -11.99    6.69   0
 -10  -4   8  -11.06    8.74   0
  10   4  -8    7.16    6.51   0
  -9  -4   8    3.29    6.34   0
   9   4  -8   11.30    6.24   0
   8   4  -8    1.34    6.30   0
  -8  -4   8    1.63    6.19   0
  -7  -4   8    4.78    8.88   0
   7   4  -8    4.56    6.15   0
  -6  -4   8  456.32   10.13   0
   6   4  -8  460.63    9.77   0
   5   4  -8   77.99    6.67   0
   4   4  -8   29.19    6.19   0
   4  -4  -8   29.79   11.49   0
   4  -4  -8   31.87   11.40   0
   3  -4  -8   25.23   10.56   0
   3   4  -8   28.10    6.36   0
   3  -4  -8   21.99    9.53   0
   2   4  -8    1.84    5.81   0
   2  -4  -8    2.38    9.16   0
   1   4  -8    8.51    6.09   0
   1  -4  -8    8.39    8.73   0
   0   4  -8   53.00    8.71   0
   0  -4  -8   51.15    9.29   0
  -1  -4  -8   61.90    6.85   0
  -1   4  -8   73.78    9.02   0
  -2   4  -8   12.46    6.26   0
  -2  -4  -8    7.70    6.04   0
  -3   4  -8   -0.50    8.74   0
  -3  -4  -8    4.58    8.64   0
  -4  -4  -8   27.79    8.88   0
  -4   4  -8   23.11    8.99   0
  -5  -4  -8   13.62    8.99   0
  -6  -4  -8   19.81    8.66   0
  -7   4  -8   13.28    6.96   0
  -7  -4  -8   17.40    9.72   0
  -8  -4  -8    1.11    9.73   0
  -8   4  -8   -2.85    6.38   0
  -9  -4  -8    9.79   10.29   0
  -9   4  -8   -6.01   10.52   0
 -10  -4  -8    0.77   10.09   0
 -10   4  -8    0.97   10.80   0
 -11  -4  -8    1.88   10.67   0
 -11   4  -8   -6.04    7.85   0
  13   5  -8   -0.32    7.66   0
 -13  -5   8    7.28   10.80   0
  12   5  -8    5.23    7.34   0
 -12  -5   8    3.59   10.35   0
 -11  -5   8   13.49    9.68   0
  11   5  -8    7.26    9.79   0
 -10  -5   8    6.15    6.50   0
  10   5  -8   -3.47    6.57   0
  -9  -5   8    1.20    6.72   0
   9   5  -8   12.85    9.43   0
  -8  -5   8   14.08    6.56   0
   8   5  -8   14.96    6.72   0
  -7  -5   8   -8.14    8.64   0
   7   5  -8    2.30    6.18   0
   6   5  -8   18.88    8.88   0
   5   5  -8   16.62    6.43   0
   4   5  -8   11.52    6.20   0
   3   5  -8   16.23    6.50   0
   2  -5  -8    2.62   10.99   0
   2   5  -8   10.25    8.81   0
   1  -5  -8    1.39    8.97   0
   1   5  -8    6.51    6.15   0
   0  -5  -8    0.73    9.04   0
   0   5  -8    5.23    8.71   0
  -1  -5  -8    0.86    8.77   0
  -1   5  -8    1.13    6.17   0
  -2  -5  -8    9.06    9.36   0
  -2   5  -8    9.72    8.62   0
  -3  -5  -8   15.71    9.59   0
  -3   5  -8   20.72    9.19   0
  -4  -5  -8   -4.20    9.89   0
  -4   5  -8   -2.36    6.21   0
  -5   5  -8    8.55    9.00   0
  -5  -5  -8   13.96    9.44   0
  -6  -5  -8    1.35    6.69   0
  -6   5  -8    3.26    9.00   0
  -7  -5  -8    2.47    9.46   0
  -7   5  -8    7.64    7.21   0
  -7   5  -8   -0.07    7.33   0
  -8  -5  -8   -0.32    6.70   0
  -8   5  -8   11.55   10.29   0
  -9  -5  -8    0.34    7.51   0
  -9   5  -8    4.15   10.86   0
 -10  -5  -8    0.19   10.39   0
 -11  -6   8   -2.78    7.44   0
  11   6  -8    2.22   10.52   0
  10   6  -8    3.23   10.34   0
 -10  -6   8    4.87   10.28   0
  -9  -6   8   -4.97    6.83   0
   9   6  -8    4.18    6.97   0
   8   6  -8   15.62    7.05   0
  -8  -6   8    9.73    6.77   0
   7   6  -8   27.61    7.13   0
  -7  -6   8   34.98    7.20   0
   6   6  -8   23.13    7.02   0
   5   6  -8   19.83    9.94   0
   4   6  -8   -0.95    6.92   0
   3   6  -8    7.20    8.59   0
   2   6  -8   10.72    6.53   0
   1   6  -8   -3.26    6.14   0
   1  -6  -8    6.04   11.75   0
   0   6  -8    6.41    8.38   0
   0  -6  -8   -3.47    9.89   0
  -1  -6  -8    1.48    6.79   0
  -1   6  -8   -2.08    6.40   0
  -2  -6  -8   10.88    7.11   0
  -2   6  -8    9.76    6.90   0
  -3   6  -8    9.47    6.39   0
  -3  -6  -8    7.24   10.06   0
  -4  -6  -8    5.77   10.27   0
  -4   6  -8   -1.31    7.10   0
  -5  -6  -8    5.89    7.47   0
  -5   6  -8    6.39   10.05   0
  -6   6  -8    4.92   10.54   0
  -6  -6  -8    0.78    7.31   0
  -7  -6  -8    6.40    7.76   0
  -7   6  -8    1.23    7.36   0
  -8  -6  -8   -0.56    7.57   0
   7   7  -8   -0.37    7.34   0
   6   7  -8   -2.44    9.60   0
   5   7  -8   18.36    9.40   0
   4   7  -8   -5.65    7.02   0
   3   7  -8    5.30    6.79   0
   2   7  -8   10.07    7.31   0
   1   7  -8    0.33    6.55   0
   0   7  -8   10.55   10.24   0
   0  -7  -8   -1.86   13.03   0
  -1  -7  -8    0.70   10.84   0
  -1   7  -8    6.34   10.06   0
  -2   7  -8   -8.94   10.12   0
  -2  -7  -8    3.17   10.32   0
  -3   7  -8    1.55    7.38   0
  -3  -7  -8    5.80    7.46   0
  -4  -7  -8    9.50    8.30   0
  -4   7  -8   15.29    7.87   0
 -16  -1   9   12.33    7.47   0
  16  -1  -9   12.45   11.14   0
 -16   1   9    7.27    7.33   0
  16   1  -9    1.54   10.69   0
 -15   1   9    4.54    9.48   0
  15   1  -9   -0.31    7.09   0
 -15  -1   9   -3.49    7.12   0
  15  -1  -9   -0.94   10.38   0
  14   1  -9   -1.81    6.54   0
 -14   1   9    3.27    6.92   0
 -14  -1   9    3.06    9.21   0
  14  -1  -9    9.21    9.62   0
  13  -1  -9   -4.22    6.77   0
  13   1  -9   -0.38    6.87   0
 -13   1   9    0.84    9.28   0
 -13  -1   9    5.91    9.48   0
 -12  -1   9   11.60    6.43   0
  12  -1  -9   12.41    9.18   0
 -12   1   9    7.48    6.17   0
  12   1  -9    6.18    6.17   0
  11  -1  -9   14.48    8.88   0
  11   1  -9    4.24    8.81   0
 -11  -1   9    5.30    8.76   0
 -11   1   9   -5.18    6.37   0
  10  -1  -9    1.99    8.69   0
  10   1  -9    4.50    6.50   0
 -10  -1   9    5.18    5.80   0
   9  -1  -9   18.18    5.78   0
   9   1  -9   17.75    6.13   0
  -9  -1   9   14.24    6.13   0
   8  -1  -9    0.44    5.56   0
   8   1  -9   -1.67    8.36   0
   7   1  -9  311.66   10.46   0
   7  -1  -9  249.87    8.93   0
   6   1  -9   20.31    8.23   0
   6  -1  -9   18.80    8.47   0
   5   1  -9   24.62    8.44   0
   5  -1  -9   30.49    6.18   0
   4  -1  -9   15.00    8.55   0
   4   1  -9    6.10    5.93   0
   3  -1  -9   54.72    8.96   0
   3   1  -9   40.85    6.08   0
   2   1  -9   18.05    8.84   0
   2  -1  -9   15.02    8.31   0
   1   1  -9   30.44    6.13   0
  -1  -1  -9    4.55    6.23   0
  -2  -1  -9    0.78    6.35   0
  -3  -1  -9   67.37    6.49   0
  -4  -1  -9  547.25   11.89   0
  -5   1  -9   97.64    7.31   0
  -5  -1  -9  102.05    7.30   0
  -6   1  -9  123.84    7.65   0
  -6  -1  -9  131.97    7.34   0
  -7   1  -9    4.71    6.40   0
  -7  -1  -9   -0.63    9.12   0
  -8   1  -9    7.79    6.45   0
  -8  -1  -9   11.88    9.06   0
  -9   1  -9   35.12    7.04   0
  -9  -1  -9   34.71    9.92   0
 -10   1  -9    5.34    6.86   0
 -10  -1  -9    5.37    9.87   0
 -11   1  -9    6.70   10.04   0
 -11  -1  -9   -4.19   10.02   0
 -12   1  -9   14.47    7.56   0
 -12  -1  -9   14.90   10.88   0
  15   2  -9    2.67    7.47   0
 -15   2   9   -0.44   10.80   0
 -15  -2   9    9.40   10.45   0
  15  -2  -9    4.55    7.47   0
  14   2  -9   14.71   10.01   0
 -14  -2   9    3.92   10.04   0
 -14   2   9   14.58    7.12   0
  14  -2  -9    8.68    7.04   0
 -13   2   9    2.75    9.73   0
  13   2  -9    7.94    9.46   0
 -13  -2   9    5.33    6.75   0
  13  -2  -9    5.36   10.00   0
  12  -2  -9   -2.55    9.48   0
 -12  -2   9   -5.25    9.64   0
  12   2  -9   13.00    9.27   0
  11  -2  -9    0.19    9.37   0
 -11  -2   9    3.00    6.62   0
  11   2  -9   10.56    9.10   0
  10  -2  -9    8.09    8.71   0
 -10  -2   9    9.84    6.12   0
  10   2  -9    1.81    8.96   0
  -9  -2   9    1.20    6.13   0
   9  -2  -9    3.01    9.23   0
   9   2  -9    7.66    5.91   0
  -8  -2   9    3.81    6.26   0
   8  -2  -9    4.48    6.45   0
   8   2  -9    3.42    8.25   0
   7   2  -9  493.17    9.95   0
   7  -2  -9  465.73   12.17   0
   6  -2  -9  548.07   14.40   0
   6   2  -9  556.23   11.97   0
   5   2  -9  316.16    8.52   0
   5  -2  -9  284.23    9.48   0
   4  -2  -9    9.27    8.29   0
   4   2  -9   13.43    6.29   0
   3   2  -9    0.67    6.05   0
   3  -2  -9    3.48    8.02   0
   2   2  -9    7.55    6.25   0
   1   2  -9   -4.65    5.63   0
   1  -2  -9   -1.06    8.35   0
   0  -2  -9    6.55    8.48   0
   0   2  -9   -5.35    5.51   0
  -1   2  -9   23.22    6.25   0
  -1  -2  -9   24.17    6.04   0
  -2  -2  -9   35.53    9.22   0
  -3  -2  -9    4.65    6.16   0
  -4  -2  -9   17.97    6.36   0
  -5  -2  -9   47.99    6.02   0
  -6   2  -9    0.72    6.60   0
  -6  -2  -9    4.97    6.25   0
  -7   2  -9    7.29    6.46   0
  -7  -2  -9    2.68    6.67   0
  -8   2  -9    6.53    9.58   0
  -8  -2  -9   -4.39    6.38   0
  -9   2  -9    6.64    7.20   0
  -9  -2  -9    5.42    6.38   0
 -10   2  -9    8.96    7.15   0
 -10  -2  -9   -0.98   10.10   0
 -11   2  -9   -3.33    7.86   0
 -11  -2  -9    7.16    6.89   0
 -12   2  -9   12.79   10.80   0
 -12  -2  -9   22.72    7.44   0
  15   3  -9   -1.83    7.69   0
  15  -3  -9    0.40   11.59   0
  14   3  -9    6.62    7.43   0
  14  -3  -9    4.83   10.93   0
 -14  -3   9    7.14   10.33   0
  13   3  -9   -0.44    6.78   0
  13  -3  -9    1.97   10.81   0
 -13  -3   9   10.66    9.32   0
 -12  -3   9    0.50    9.02   0
  12   3  -9    7.64    6.53   0
  12  -3  -9   -2.39    9.58   0
 -11  -3   9   -8.36    6.17   0
  11   3  -9    5.72    9.03   0
  11  -3  -9    1.20    9.57   0
 -10  -3   9   13.95    6.22   0
  10   3  -9   12.09    8.83   0
  10  -3  -9    0.70    9.62   0
   9  -3  -9    2.27    8.82   0
  -9  -3   9    3.71    6.32   0
   9   3  -9    2.04    8.60   0
   8  -3  -9   24.12    8.49   0
  -8  -3   9   15.17    6.38   0
   8   3  -9   14.56    9.25   0
   7  -3  -9    4.55    9.16   0
   7   3  -9    4.46    6.36   0
   6   3  -9    2.86    5.94   0
   6  -3  -9    1.82    8.61   0
   5   3  -9   56.08    6.55   0
   5  -3  -9   41.30    9.90   0
   5  -3  -9   49.57    7.09   0
   4  -3  -9   -0.33    9.05   0
   4  -3  -9   -3.25    9.53   0
   4   3  -9    9.95    8.28   0
   3  -3  -9    5.13    8.14   0
   3  -3  -9    1.84    9.06   0
   3   3  -9    9.05    8.35   0
   2   3  -9   11.72    8.35   0
   2  -3  -9    0.78    5.71   0
   1  -3  -9    3.69    8.35   0
   1   3  -9   12.71    8.28   0
   0   3  -9   29.88    8.48   0
   0  -3  -9   26.13    8.20   0
  -1   3  -9   72.88    6.49   0
  -1  -3  -9   72.88    9.34   0
  -2   3  -9   16.83    6.36   0
  -2  -3  -9   19.46    8.47   0
  -3  -3  -9   15.61    6.45   0
  -4  -3  -9   49.74    7.32   0
  -5  -3  -9   15.60    8.64   0
  -6   3  -9   12.21    6.57   0
  -6  -3  -9   12.69    6.46   0
  -7   3  -9    1.21    6.72   0
  -7  -3  -9    2.51    9.58   0
  -8   3  -9   11.33   10.04   0
  -8  -3  -9    5.35    7.13   0
  -9   3  -9   -0.26    7.05   0
  -9  -3  -9  -13.74   10.33   0
 -10   3  -9    6.38    7.05   0
 -10  -3  -9    0.71    7.11   0
 -11   3  -9   -8.10    7.46   0
 -11  -3  -9   -3.51    7.71   0
  13   4  -9   -1.05    7.72   0
 -13  -4   9   10.62    7.38   0
 -12  -4   9   -5.36    6.83   0
  12   4  -9    8.81    9.76   0
  11   4  -9    0.90    6.90   0
 -11  -4   9    8.11    9.28   0
  10   4  -9    3.02    6.90   0
 -10  -4   9    4.09    6.69   0
  -9  -4   9   -5.52    6.56   0
   9   4  -9   18.69    9.37   0
  -8  -4   9    8.75    6.19   0
   8   4  -9    9.36    6.41   0
   7   4  -9    6.52    6.25   0
   6   4  -9  123.39    7.19   0
   6  -4  -9  107.89   22.71   0
   6  -4  -9  104.65   21.99   0
   5   4  -9   30.30    6.67   0
   5  -4  -9   17.66   11.02   0
   5  -4  -9   18.72    9.00   0
   4   4  -9    4.66    6.22   0
   4  -4  -9    4.59    8.55   0
   4  -4  -9    5.02    8.85   0
   3   4  -9    2.88    8.51   0
   3  -4  -9    5.60    8.81   0
   3  -4  -9    4.30    8.31   0
   2  -4  -9   -0.69    9.06   0
   2   4  -9    0.08    8.46   0
   1   4  -9   -0.30    6.09   0
   1  -4  -9    1.10    8.75   0
   0   4  -9   -0.70    6.61   0
   0  -4  -9    0.51    9.12   0
  -1   4  -9   -0.73    6.19   0
  -1  -4  -9    4.73    6.11   0
  -2   4  -9   -1.79    8.81   0
  -2  -4  -9    5.26    6.63   0
  -3  -4  -9   -0.04    6.53   0
  -3   4  -9    4.47    6.36   0
  -4   4  -9    6.70    6.39   0
  -4  -4  -9    8.74    6.91   0
  -5  -4  -9   -0.09    6.05   0
  -6  -4  -9    1.76    6.78   0
  -7   4  -9   -2.07    7.06   0
  -7  -4  -9    1.19    6.68   0
  -8   4  -9    6.43    7.14   0
  -8  -4  -9   -2.37    7.42   0
  -9  -4  -9    2.88   10.31   0
  -9   4  -9    0.24   10.56   0
 -10  -4  -9   -1.99   10.63   0
 -10   4  -9   -2.86    8.14   0
  12   5  -9   -1.92    7.64   0
 -12  -5   9    1.80   10.60   0
  11   5  -9    2.50    7.65   0
 -11  -5   9   12.12   10.37   0
 -10  -5   9   -0.09    7.10   0
  10   5  -9   -1.99    9.82   0
   9   5  -9   -0.04    6.70   0
  -9  -5   9    1.62    6.79   0
  -8  -5   9   15.30    6.85   0
   8   5  -9   31.05    9.45   0
   7   5  -9   19.89    7.02   0
   6   5  -9    8.66    6.83   0
   5   5  -9    5.32    9.11   0
   4   5  -9    6.79    6.01   0
   3  -5  -9    1.72   11.06   0
   3  -5  -9    2.31   11.53   0
   3   5  -9   -0.45    8.61   0
   2  -5  -9    0.93   11.21   0
   2   5  -9    4.65    6.11   0
   2  -5  -9   -0.38    9.12   0
   1  -5  -9    0.25    9.41   0
   1   5  -9   14.63    9.05   0
   0  -5  -9    5.70    9.25   0
   0   5  -9   -3.82    6.41   0
  -1  -5  -9   23.51   10.26   0
  -1   5  -9   12.58    6.35   0
  -2  -5  -9   -1.28    9.36   0
  -2   5  -9   16.95    8.85   0
  -3  -5  -9    9.21    9.78   0
  -3   5  -9    6.91    9.09   0
  -4  -5  -9   26.03   10.05   0
  -4   5  -9   35.36    9.80   0
  -5  -5  -9   40.51    7.21   0
  -5   5  -9   48.61    7.57   0
  -6  -5  -9   28.88   10.12   0
  -6   5  -9   25.23    7.13   0
  -7  -5  -9    1.66    7.39   0
  -7   5  -9    6.49    7.73   0
  -7   5  -9    4.38    6.62   0
  -8  -5  -9   -1.82    7.59   0
  -8   5  -9    6.01    7.78   0
  -9  -6   9    3.78   10.12   0
   9   6  -9   -7.07   10.34   0
   8   6  -9    4.63    7.42   0
   7   6  -9   18.34    7.29   0
   6   6  -9   26.46    9.79   0
   5   6  -9   17.83    7.03   0
   4   6  -9    8.54    7.04   0
   3   6  -9    5.40    9.26   0
   2   6  -9    7.91    9.54   0
   2  -6  -9    2.72   17.08   0
   2  -6  -9    1.57   17.19   0
   1   6  -9   14.32    7.06   0
   1  -6  -9    7.00   11.82   0
   0  -6  -9   14.80    9.80   0
   0   6  -9    3.84    6.89   0
  -1  -6  -9    2.55    6.71   0
  -1   6  -9    1.70    6.63   0
  -2  -6  -9   14.23    9.94   0
  -2   6  -9    7.78    6.98   0
  -3   6  -9    4.33    7.01   0
  -3  -6  -9    2.26   10.21   0
  -4  -6  -9    2.25    7.63   0
  -4   6  -9   -1.58    7.19   0
  -5  -6  -9   11.22   10.69   0
  -5   6  -9   17.01   10.24   0
  -6  -6  -9    2.09   10.84   0
  -6   6  -9    3.49    7.66   0
   5   7  -9    4.35    7.41   0
   4   7  -9   -0.95    7.08   0
   3   7  -9    5.44    7.41   0
   2   7  -9   -1.58    8.00   0
   1   7  -9   -0.81    7.39   0
   0  -7  -9    5.45   13.19   0
   0   7  -9   -0.89    7.51   0
  -1   7  -9    8.37    7.67   0
  -1  -7  -9    5.30   10.68   0
  -2  -7  -9   -1.58    7.31   0
  15   0 -10   -5.34   10.47   0
 -15   0  10    2.92    7.83   0
  14   0 -10    6.32   10.17   0
 -14   0  10   -0.41    7.12   0
 -13   0  10    3.79    6.78   0
  13   0 -10    3.80    9.82   0
  12   0 -10    4.07    6.37   0
 -12   0  10    5.26    6.80   0
  11   0 -10    8.28    6.83   0
  10   0 -10   31.91    9.63   0
   9   0 -10   19.09    8.96   0
   8   0 -10  133.47    9.54   0
   7   0 -10  386.56   10.02   0
   6   0 -10  349.12    9.47   0
   5   0 -10   36.65    8.95   0
   4   0 -10   33.01    8.21   0
   3   0 -10   17.26    8.40   0
   2   0 -10    9.40    7.68   0
   1   0 -10    7.30    5.56   0
  -3   0 -10  102.67    7.55   0
  -4   0 -10  359.66    9.16   0
  -5   0 -10   91.27    9.72   0
  -6   0 -10   19.60    6.75   0
  -7   0 -10    5.92    6.84   0
  -8   0 -10   11.94   10.09   0
  -9   0 -10   12.86    7.02   0
 -10   0 -10    5.09    7.64   0
 -11   0 -10   36.43    7.96   0
  15   1 -10   -8.02    7.88   0
 -15  -1  10   -4.80   10.39   0
 -15   1  10   -0.16   10.23   0
  15  -1 -10    5.38   10.83   0
  14  -1 -10    4.52   10.07   0
  14   1 -10    2.62    7.54   0
 -14  -1  10   12.87    9.58   0
 -14   1  10   -1.11   10.06   0
  13  -1 -10    1.06    6.62   0
  13   1 -10    6.14    7.09   0
 -13  -1  10    3.90    9.01   0
 -13   1  10    2.58    6.40   0
 -12  -1  10   12.11    6.51   0
  12  -1 -10    6.37    6.67   0
  12   1 -10    3.08    6.88   0
  11  -1 -10   -0.85    6.82   0
  11   1 -10   13.68    9.55   0
 -11  -1  10    2.91    9.42   0
  10  -1 -10   13.97    6.18   0
  10   1 -10   14.12    6.21   0
 -10  -1  10    8.08    6.47   0
   9  -1 -10    1.57    9.01   0
   9   1 -10   10.59    8.81   0
   8  -1 -10   41.67    6.37   0
   8   1 -10   41.96    6.14   0
   7  -1 -10   -2.07    5.89   0
   7   1 -10   -1.22    5.60   0
   6   1 -10   37.15    8.72   0
   6  -1 -10   24.36    6.49   0
   5   1 -10   23.89    8.66   0
   5  -1 -10   12.40    5.51   0
   4  -1 -10    1.43    8.46   0
   4   1 -10    4.10    6.18   0
   3   1 -10   17.48    5.70   0
   3  -1 -10   23.17    5.85   0
   2  -1 -10    3.58    8.34   0
   2   1 -10    1.34    5.65   0
   1   1 -10   11.62    8.30   0
   0   1 -10    5.28    8.15   0
  -1  -1 -10   10.45    5.94   0
  -2  -1 -10   64.30    8.85   0
  -3  -1 -10  156.12    7.75   0
  -4   1 -10    4.64    6.22   0
  -4  -1 -10   13.70    8.95   0
  -5   1 -10   15.53    6.65   0
  -5  -1 -10    9.80    6.56   0
  -6   1 -10    5.80    8.97   0
  -6  -1 -10   12.82    6.54   0
  -7   1 -10    8.67    7.05   0
  -7  -1 -10    3.48    6.22   0
  -8   1 -10   11.85    9.97   0
  -8  -1 -10    8.45    6.73   0
  -9   1 -10    9.90    6.85   0
  -9  -1 -10    9.17    7.37   0
 -10   1 -10   13.56    7.67   0
 -10  -1 -10    8.63    7.58   0
 -11   1 -10    5.01    7.56   0
 -11  -1 -10   12.71    7.60   0
  15  -2 -10    7.30   11.39   0
  14   2 -10    7.60    7.59   0
 -14  -2  10   -0.31    7.13   0
  14  -2 -10   -3.22   11.06   0
  13   2 -10    4.73    6.60   0
 -13  -2  10   -1.59    6.89   0
  13  -2 -10    3.35   10.09   0
  12  -2 -10   -6.12   10.03   0
  12   2 -10   -2.42    6.99   0
 -12  -2  10    6.60    6.49   0
  11  -2 -10    7.39    9.23   0
  11   2 -10   -4.76    6.96   0
 -11  -2  10   11.93    8.84   0
  10  -2 -10    0.01    9.56   0
 -10  -2  10    1.62    6.14   0
  10   2 -10    8.67    6.52   0
   9  -2 -10    5.70    8.67   0
   9   2 -10   -0.86    8.99   0
   8  -2 -10   47.92    9.58   0
   8   2 -10   66.21    9.39   0
   7   2 -10   53.11    6.17   0
   7  -2 -10   51.34    9.26   0
   6   2 -10   45.21    9.27   0
   6  -2 -10   58.63    9.08   0
   5   2 -10    6.32    6.19   0
   5  -2 -10    9.42    5.98   0
   4  -2 -10    2.19    7.97   0
   4   2 -10   10.48    6.13   0
   3  -2 -10   27.13    6.20   0
   3   2 -10   27.45    8.74   0
   2   2 -10   11.84    8.46   0
   2  -2 -10   11.53    5.72   0
   1   2 -10   15.23    8.48   0
   1  -2 -10    2.18    6.05   0
   0  -2 -10   15.44    8.79   0
   0   2 -10   12.97    8.58   0
  -1  -2 -10    7.84    6.31   0
  -1   2 -10   -1.08    5.95   0
  -2  -2 -10   32.28    9.44   0
  -3  -2 -10    5.94    6.14   0
  -4  -2 -10    6.19    6.32   0
  -5   2 -10   19.51    6.57   0
  -5  -2 -10   12.03    6.71   0
  -6   2 -10   11.43    9.41   0
  -6  -2 -10   -1.21    6.86   0
  -7   2 -10    4.79    7.04   0
  -7  -2 -10    5.96    6.20   0
  -8   2 -10    6.34    7.09   0
  -8  -2 -10   12.20   10.17   0
  -9   2 -10    3.04    7.27   0
  -9  -2 -10    2.13    6.77   0
 -10   2 -10    9.67    7.95   0
 -10  -2 -10    5.03    7.61   0
  14   3 -10   -1.23    7.95   0
 -14  -3  10   -1.30    7.77   0
  14  -3 -10    0.76   11.45   0
  13   3 -10    8.42   10.33   0
 -13  -3  10    4.59    6.90   0
  13  -3 -10   -3.08   13.41   0
  12   3 -10   -2.32    6.65   0
 -12  -3  10    8.38    6.63   0
  12  -3 -10    1.35   11.08   0
 -11  -3  10   -5.95    6.74   0
  11   3 -10    6.83    7.02   0
  11  -3 -10   -2.70    9.72   0
  10  -3 -10    1.65    9.78   0
 -10  -3  10   -2.72    6.44   0
  10   3 -10    4.73    6.30   0
  -9  -3  10   11.03    6.25   0
   9  -3 -10   10.10    9.91   0
   9   3 -10   16.32    6.37   0
   8  -3 -10   29.39   10.21   0
   8   3 -10   40.60    6.50   0
   7   3 -10   49.21    6.87   0
   7  -3 -10   44.70    9.76   0
   6  -3 -10    5.93    9.19   0
   6   3 -10    8.11    6.24   0
   5  -3 -10    4.62    9.64   0
   5   3 -10    9.59    6.60   0
   5  -3 -10    7.40    8.79   0
   4  -3 -10    2.09    8.96   0
   4  -3 -10    1.64    6.78   0
   4   3 -10   10.12    6.04   0
   3  -3 -10   13.00    6.43   0
   3  -3 -10    8.66    9.68   0
   3   3 -10    9.26    6.73   0
   2   3 -10    6.18    6.25   0
   2  -3 -10    7.55    6.30   0
   2  -3 -10    6.43    8.27   0
   1  -3 -10    7.25    6.42   0
   1   3 -10    2.15    8.42   0
   0  -3 -10   14.78    6.34   0
   0   3 -10   17.20    6.78   0
  -1   3 -10   19.78    9.07   0
  -1  -3 -10   10.75    6.59   0
  -2   3 -10    2.81    6.19   0
  -2  -3 -10    2.11    8.72   0
  -3  -3 -10   24.19    8.92   0
  -3   3 -10   35.56    6.40   0
  -4  -3 -10    9.48    6.55   0
  -5  -3 -10   47.11    9.45   0
  -6   3 -10    2.58    9.75   0
  -6  -3 -10   -0.48    6.97   0
  -7   3 -10    9.80    7.02   0
  -7  -3 -10    5.13    6.54   0
  -8   3 -10    4.37    6.96   0
  -8  -3 -10    9.80    7.39   0
  -9   3 -10    3.11    7.26   0
  -9  -3 -10   -3.22    7.48   0
 -10   3 -10    9.04    7.65   0
 -10  -3 -10    4.55    7.23   0
 -12  -4  10    6.98    9.91   0
  12   4 -10   11.36    7.48   0
  11   4 -10    8.01    9.84   0
 -11  -4  10    9.34    9.61   0
  10   4 -10    3.28    6.85   0
 -10  -4  10    5.25    6.76   0
   9   4 -10    6.61    6.96   0
   8   4 -10   52.65   10.17   0
   7  -4 -10   77.75   18.40   0
   7  -4 -10   76.28   18.70   0
   7   4 -10   74.68    7.28   0
   6   4 -10   71.35    6.91   0
   6  -4 -10   67.95   13.76   0
   6  -4 -10   69.60   12.41   0
   5  -4 -10    2.43    9.40   0
   5   4 -10   -1.86    5.93   0
   5  -4 -10    5.14   11.71   0
   4   4 -10    4.34    8.70   0
   4  -4 -10   -0.54    9.34   0
   4  -4 -10    7.57   10.82   0
   3   4 -10    1.54    6.21   0
   3  -4 -10    1.19    6.49   0
   3  -4 -10    0.16    8.75   0
   2  -4 -10    3.34    9.52   0
   2   4 -10    3.93    6.13   0
   2  -4 -10   -0.14    8.78   0
   1   4 -10    5.04    6.12   0
   1  -4 -10   11.39    9.06   0
   0   4 -10   72.46    9.40   0
   0  -4 -10   63.85    9.93   0
  -1   4 -10   14.27    6.37   0
  -1  -4 -10    5.73    8.92   0
  -2   4 -10   13.24    6.26   0
  -2  -4 -10    3.55    9.92   0
  -3   4 -10   17.86    6.87   0
  -3  -4 -10   18.02    7.12   0
  -4   4 -10    1.88    6.75   0
  -4  -4 -10    2.59    6.54   0
  -5   4 -10   14.33    6.71   0
  -5  -4 -10   12.90    7.36   0
  -6  -4 -10    1.94    7.42   0
  -7   4 -10    9.30    7.35   0
  -7  -4 -10   12.74    7.19   0
  -8   4 -10   -6.34   10.82   0
  -8  -4 -10    6.27   10.43   0
  11   5 -10    7.26   10.70   0
 -11  -5  10    4.15   10.33   0
 -10  -5  10   -0.20    7.08   0
  10   5 -10    4.96    7.34   0
   9   5 -10   -5.13    7.19   0
   8   5 -10   -2.81    6.88   0
   7   5 -10    6.99    6.67   0
   6   5 -10    9.08    6.64   0
   5   5 -10   -0.41    6.71   0
   4   5 -10    3.50    6.75   0
   4  -5 -10    2.96   17.64   0
   4  -5 -10    2.51   17.18   0
   3  -5 -10    2.22   11.65   0
   3  -5 -10    1.06   11.74   0
   3   5 -10   -3.04    6.36   0
   2  -5 -10   15.73   10.19   0
   2   5 -10   22.59    9.51   0
   2  -5 -10   10.96    9.50   0
   1  -5 -10   13.05   10.39   0
   1   5 -10   15.33    6.85   0
   0  -5 -10    5.67    9.97   0
   0   5 -10   10.70    6.82   0
  -1  -5 -10    6.15    9.62   0
  -1   5 -10    2.04    6.81   0
  -2  -5 -10   -0.73   10.08   0
  -2   5 -10    4.91    6.58   0
  -3  -5 -10    2.40    6.83   0
  -3   5 -10    7.90    6.68   0
  -4  -5 -10    4.11    9.51   0
  -4   5 -10    3.26    6.86   0
  -5  -5 -10    4.86    7.35   0
  -5   5 -10   -2.65    9.65   0
  -6   5 -10   26.27    7.41   0
  -6  -5 -10   10.34   11.00   0
  -7  -5 -10   -0.12    7.54   0
  -7   5 -10    4.66    7.61   0
   8   6 -10    4.84    7.66   0
   7   6 -10   -1.32    7.45   0
   6   6 -10   25.51   10.67   0
   5   6 -10    9.12   10.22   0
   4   6 -10   -1.46    7.36   0
   3   6 -10    2.71    6.86   0
   2   6 -10    6.79    6.88   0
   2  -6 -10    0.52   14.06   0
   2  -6 -10    3.69   14.63   0
   1  -6 -10    3.57   13.25   0
   1   6 -10   -5.67    9.83   0
   0  -6 -10   -2.28   10.47   0
   0   6 -10   16.62   10.03   0
  -1  -6 -10    2.63   10.20   0
  -1   6 -10    4.53    9.35   0
  -2  -6 -10    2.25   10.94   0
  -2   6 -10   -5.32    7.29   0
  -3   6 -10    1.51    7.05   0
  -3  -6 -10    0.62   10.78   0
  -4  -6 -10   -0.04   10.86   0
  -4   6 -10    7.36   10.99   0
  14  -1 -11   -3.65   10.62   0
  14   1 -11    2.23    7.82   0
 -14  -1  11   -2.32   10.65   0
  13  -1 -11   -0.22    7.28   0
  13   1 -11   -1.02    9.89   0
 -13  -1  11    8.72    9.51   0
  12  -1 -11    3.94    6.64   0
  12   1 -11   -1.55    9.03   0
  11  -1 -11    2.93    9.52   0
  11   1 -11    5.17    6.48   0
  10  -1 -11   39.07    7.29   0
  10   1 -11   35.54    6.71   0
   9  -1 -11    3.85    6.27   0
   9   1 -11    9.33    9.55   0
   8  -1 -11    2.45    8.92   0
   8   1 -11    1.39    6.69   0
   7  -1 -11    7.87    6.21   0
   7   1 -11   11.65    8.80   0
   6   1 -11   10.69    6.18   0
   6  -1 -11    5.24    8.71   0
   5   1 -11    2.93    8.91   0
   5  -1 -11    0.94    6.02   0
   4  -1 -11   67.69    9.18   0
   4   1 -11   49.68    6.71   0
   3   1 -11   14.77    8.62   0
   3  -1 -11   15.82    8.71   0
   2  -1 -11    4.78    8.72   0
   2   1 -11   -0.58    9.00   0
   1   1 -11   31.53    8.94   0
   1  -1 -11    8.56    6.05   0
   0   1 -11   -2.80    8.55   0
  -1  -1 -11   62.03    9.60   0
  -2  -1 -11   70.65    7.06   0
  -3  -1 -11   -1.59    9.55   0
  -4   1 -11   26.58    6.64   0
  -4  -1 -11    8.39    6.90   0
  -5   1 -11    1.65    9.59   0
  -5  -1 -11    6.23    6.84   0
  -6   1 -11    2.32    6.81   0
  -6  -1 -11    1.26    6.41   0
  -7   1 -11    2.25    7.12   0
  -7  -1 -11    2.38    6.90   0
  -8   1 -11    8.16   10.18   0
  -8  -1 -11    1.96    7.16   0
  -9   1 -11   12.62    7.56   0
  -9  -1 -11    2.84    7.13   0
  13  -2 -11    6.13   10.43   0
  13   2 -11    5.30   10.70   0
 -13  -2  11   20.69    9.93   0
  12  -2 -11    4.65   10.30   0
  12   2 -11    5.79    7.03   0
 -12  -2  11    2.57    6.94   0
  11  -2 -11    3.48    7.10   0
  11   2 -11   -3.16    7.24   0
  10  -2 -11    5.77    9.34   0
  10   2 -11   -7.45    9.62   0
   9  -2 -11   12.81    9.79   0
   9   2 -11   -4.57    9.67   0
   8  -2 -11   68.46   10.30   0
   8   2 -11   75.19    9.75   0
   7  -2 -11   35.20    6.89   0
   7   2 -11   37.83    7.04   0
   6   2 -11   11.47    6.26   0
   6  -2 -11   13.78    8.78   0
   5   2 -11    2.48    5.90   0
   5  -2 -11    1.72    8.60   0
   4  -2 -11   13.47    8.60   0
   4   2 -11   16.45    6.26   0
   3   2 -11    3.47    6.20   0
   3  -2 -11    2.41    5.76   0
   2  -2 -11   -0.02    8.31   0
   2  -2 -11    4.90    8.94   0
   2   2 -11    8.34    6.22   0
   1  -2 -11  163.62    8.02   0
   1   2 -11  202.98    7.76   0
   0  -2 -11   39.38    6.85   0
   0   2 -11   49.09    9.00   0
  -1   2 -11   49.15    6.53   0
  -1  -2 -11   62.91    9.49   0
  -2  -2 -11   29.34    6.82   0
  -3  -2 -11   31.40    7.25   0
  -4  -2 -11    7.34    6.57   0
  -5   2 -11   -4.43    7.01   0
  -5  -2 -11   -1.64    6.82   0
  -6   2 -11   16.83    7.25   0
  -6  -2 -11   24.15   10.53   0
  -7   2 -11    1.70    7.28   0
  -7  -2 -11   -4.50   10.10   0
  -8   2 -11    5.63    7.67   0
  -8  -2 -11    7.76    7.70   0
  -9   2 -11   10.63   10.98   0
  -9  -2 -11   -0.51    7.76   0
  13  -3 -11    0.75   11.73   0
  12   3 -11    3.80   10.63   0
 -12  -3  11    5.59    7.24   0
  12  -3 -11    1.06   10.88   0
  11  -3 -11    7.30   10.80   0
  11   3 -11   -0.48    6.86   0
  10  -3 -11   -0.96    9.90   0
  10   3 -11    0.49    6.87   0
   9  -3 -11    1.22    9.54   0
   9   3 -11   -1.07    6.79   0
   8  -3 -11    4.07    9.96   0
   8   3 -11   -2.77    9.60   0
   7   3 -11    7.35    8.77   0
   7  -3 -11    2.17    9.30   0
   6  -3 -11    9.49    7.02   0
   6   3 -11    2.04    8.97   0
   6  -3 -11   11.77    7.36   0
   5  -3 -11    1.32    9.26   0
   5   3 -11    0.06    6.30   0
   5  -3 -11    2.34    8.89   0
   4  -3 -11    0.02    8.58   0
   4  -3 -11   -0.83    9.12   0
   4   3 -11    2.96    6.16   0
   3  -3 -11    2.41    6.70   0
   3  -3 -11    4.22    5.85   0
   3   3 -11   -1.28    6.13   0
   2   3 -11   10.97    8.73   0
   2  -3 -11    5.96    6.40   0
   2  -3 -11    2.24    6.28   0
   1   3 -11    3.69    6.15   0
   1  -3 -11    3.15    6.23   0
   0  -3 -11   13.24    6.54   0
   0   3 -11   12.81    8.77   0
  -1   3 -11   -3.37    6.48   0
  -1  -3 -11    5.66    9.15   0
  -2  -3 -11   11.18    9.72   0
  -2   3 -11   13.05    6.39   0
  -3   3 -11   10.59    6.36   0
  -3  -3 -11    5.95    6.73   0
  -4  -3 -11    2.29    9.21   0
  -5  -3 -11   13.46    7.11   0
  -6   3 -11    0.97    7.08   0
  -6  -3 -11    5.01    7.12   0
  -7   3 -11   -5.19    7.41   0
  -7  -3 -11    5.34   10.66   0
  -8   3 -11    1.29    7.59   0
  -8  -3 -11   -2.51    7.66   0
  11   4 -11    2.30   10.63   0
  10   4 -11    4.21    6.84   0
   9   4 -11    0.86    7.04   0
   8  -4 -11    1.98   16.59   0
   8  -4 -11   -0.32   15.45   0
   8   4 -11    2.68    6.82   0
   7  -4 -11    3.97   12.38   0
   7  -4 -11    3.80   12.14   0
   7   4 -11    4.85    6.64   0
   6   4 -11   -2.37    9.36   0
   6  -4 -11    3.72   12.40   0
   6  -4 -11    7.33    9.39   0
   5   4 -11    9.97    7.04   0
   5  -4 -11    7.51    9.65   0
   5  -4 -11    6.84   10.19   0
   4   4 -11    9.97    6.77   0
   4  -4 -11   -1.73    9.98   0
   4  -4 -11    5.00    9.43   0
   3   4 -11   -5.34    6.54   0
   3  -4 -11    4.70    9.99   0
   3  -4 -11    4.47    9.49   0
   2  -4 -11    3.79    8.57   0
   2  -4 -11    2.65   10.04   0
   2   4 -11   -2.05    6.86   0
   1   4 -11    7.69    6.85   0
   1  -4 -11    8.93    9.57   0
   0   4 -11   24.25    6.85   0
   0  -4 -11   22.85    9.78   0
  -1   4 -11    0.74    9.69   0
  -1  -4 -11    4.33    6.82   0
  -2   4 -11   -6.34    9.66   0
  -2  -4 -11   -3.74    6.82   0
  -3   4 -11   10.29    9.51   0
  -3  -4 -11   10.66    6.88   0
  -4   4 -11   10.80    6.71   0
  -4  -4 -11   -1.94    7.88   0
  -5   4 -11    1.99   10.24   0
  -5  -4 -11    3.01   10.23   0
  -6   4 -11    6.34    7.61   0
  -6   4 -11    2.67    7.05   0
  -6  -4 -11   10.31   10.39   0
  -7   4 -11  -10.16   11.62   0
  -7  -4 -11    1.84   10.75   0
   9   5 -11    5.04    7.32   0
   8   5 -11    3.92   10.52   0
   7   5 -11    6.10    7.10   0
   6   5 -11    2.99    9.99   0
   5   5 -11    2.82    6.95   0
   4  -5 -11    2.04   12.55   0
   4  -5 -11    0.60   12.35   0
   4   5 -11   -1.11    6.81   0
   3  -5 -11    5.20   10.15   0
   3  -5 -11    3.79   12.65   0
   3   5 -11    7.43    9.69   0
   2  -5 -11    0.99   10.27   0
   2  -5 -11   -1.00   10.00   0
   2   5 -11    2.24    6.66   0
   1   5 -11   -3.94    6.75   0
   1  -5 -11    1.46   10.16   0
   0  -5 -11    1.25    7.43   0
   0   5 -11    3.89    6.75   0
  -1   5 -11   -3.70    6.73   0
  -1  -5 -11   -1.49    7.30   0
  -2   5 -11    4.67    6.83   0
  -2  -5 -11    2.51   10.38   0
  -3   5 -11    4.92    9.98   0
  -3  -5 -11   -4.85   10.47   0
  -4  -5 -11    1.81   10.88   0
  -4   5 -11   -6.96    7.08   0
  -5  -5 -11   -0.47    7.97   0
   4   6 -11   10.04   10.44   0
   3   6 -11    1.63   10.18   0
   2  -6 -11    2.46   10.45   0
   2   6 -11   -1.89   10.56   0
   2  -6 -11    3.01   13.28   0
   1  -6 -11    1.56   11.01   0
   1  -6 -11    2.30   11.22   0
   1   6 -11    2.73   10.58   0
   0  -6 -11    3.37   11.33   0
   0   6 -11   -0.14   10.44   0
  13   0 -12    2.43   10.98   0
  12   0 -12    5.49    7.58   0
  11   0 -12   -0.11   10.18   0
  10   0 -12   17.44    7.01   0
   9   0 -12   47.31    7.45   0
   8   0 -12    1.30    9.05   0
   7   0 -12   13.98    6.49   0
   6   0 -12    2.36    6.16   0
   5   0 -12    4.67    8.61   0
   4   0 -12   -0.76    6.36   0
   3   0 -12   11.81    8.86   0
   2   0 -12   85.78    7.05   0
   1   0 -12   98.58    7.14   0
   0   0 -12   98.58    9.90   0
  -2   0 -12   27.33    8.84   0
  -3   0 -12    6.56    7.25   0
  -4   0 -12    2.29    6.86   0
  -5   0 -12   25.89   10.34   0
  -6   0 -12   12.55    7.06   0
  -7   0 -12    2.65    7.53   0
  -8   0 -12    6.29    7.87   0
  13  -1 -12    1.14   10.86   0
  13   1 -12   12.08   10.43   0
  12  -1 -12    2.48    9.95   0
  12   1 -12   -1.24   10.34   0
  11  -1 -12   11.86    7.40   0
  11   1 -12   13.79    6.99   0
  10  -1 -12    3.40    6.88   0
  10   1 -12    7.53    7.00   0
   9  -1 -12    9.96    9.30   0
   9   1 -12   10.00    9.44   0
   8   1 -12   -0.46    6.85   0
   8  -1 -12    2.24    9.27   0
   7   1 -12    5.26    6.61   0
   7  -1 -12    1.31    9.58   0
   6   1 -12    3.21    9.00   0
   6  -1 -12   -3.97    6.49   0
   5   1 -12    6.18    9.12   0
   5  -1 -12    3.20    6.57   0
   4  -1 -12    7.92    6.19   0
   4   1 -12    9.23    6.32   0
   3   1 -12   -2.65    6.30   0
   3  -1 -12   -3.78    8.29   0
   2  -1 -12    4.21    5.86   0
   2   1 -12   -3.26    6.28   0
   1   1 -12    6.67    8.79   0
   1  -1 -12    4.33    8.45   0
   0  -1 -12    6.08    6.43   0
   0   1 -12    7.41    6.27   0
  -1   1 -12   66.80    9.22   0
  -1  -1 -12   50.40    9.96   0
  -2  -1 -12   19.37    7.27   0
  -3  -1 -12   17.39    6.99   0
  -4   1 -12   19.69    7.09   0
  -4  -1 -12   16.67    7.44   0
  -5   1 -12    0.91    7.20   0
  -5  -1 -12    4.30   10.50   0
  -6   1 -12   10.16   10.07   0
  -6  -1 -12    7.24   11.00   0
  -7   1 -12    6.84    7.56   0
  -7  -1 -12   10.16   10.60   0
  -8   1 -12   -2.45    8.08   0
  -8  -1 -12    9.03   11.15   0
  12  -2 -12   -5.55   11.31   0
  12   2 -12    0.04    7.08   0
  11  -2 -12    5.57    7.44   0
  11   2 -12    2.65    7.37   0
  10  -2 -12   -1.39    9.81   0
  10   2 -12   -6.57    7.06   0
   9  -2 -12    1.74    6.85   0
   9   2 -12   -5.32    7.42   0
   8  -2 -12    4.49    6.54   0
   8   2 -12   -1.84    7.09   0
   7  -2 -12    4.19    6.62   0
   7   2 -12    5.56    6.44   0
   6   2 -12    5.04    6.20   0
   6  -2 -12    4.69    8.73   0
   5   2 -12   15.55    6.25   0
   5  -2 -12   12.25    9.09   0
   4  -2 -12    4.47    6.19   0
   4   2 -12    2.01    6.60   0
   3   2 -12    6.51    6.52   0
   3  -2 -12   10.37    6.50   0
   2  -2 -12   -3.19    9.67   0
   2   2 -12    4.54    8.52   0
   2  -2 -12    2.63    6.30   0
   1  -2 -12   41.69    7.72   0
   1   2 -12   47.04    6.67   0
   1  -2 -12   51.42    7.32   0
   0   2 -12    7.98    8.68   0
   0  -2 -12    0.48    6.78   0
  -1  -2 -12    3.57    6.92   0
  -1   2 -12    6.61    6.36   0
  -2   2 -12   30.92    6.90   0
  -2  -2 -12   23.47    7.16   0
  -3  -2 -12   13.30    6.92   0
  -4  -2 -12    1.45    7.55   0
  -5   2 -12    4.60    7.16   0
  -5  -2 -12   -2.07    7.32   0
  -6   2 -12    0.09    7.74   0
  -6  -2 -12   13.17    7.45   0
  -7   2 -12   11.09   10.79   0
  -7  -2 -12   -6.38   10.84   0
  11  -3 -12    3.04   10.43   0
  11   3 -12   -4.74    7.89   0
  10  -3 -12    1.35   10.89   0
  10   3 -12    5.44    7.34   0
   9  -3 -12    0.02   10.64   0
   9   3 -12   -3.82    9.83   0
   8  -3 -12    1.22    6.94   0
   8   3 -12   -1.83    6.87   0
   7   3 -12    4.18    6.94   0
   7  -3 -12    3.85    7.12   0
   6  -3 -12   18.87    6.99   0
   6   3 -12   10.30    6.49   0
   6  -3 -12   27.03   10.17   0
   5  -3 -12    2.90   10.01   0
   5   3 -12   14.71    9.59   0
   5  -3 -12   -2.58    9.76   0
   4  -3 -12    4.11    7.21   0
   4  -3 -12    5.95   10.15   0
   4   3 -12    6.71    6.84   0
   3  -3 -12   -2.81    9.26   0
   3  -3 -12    3.83    6.46   0
   3   3 -12    9.58    6.83   0
   2   3 -12   14.72    6.81   0
   2  -3 -12   13.79    9.89   0
   2  -3 -12   24.21    9.73   0
   1   3 -12    1.42    9.46   0
   1  -3 -12    2.17    7.06   0
   0  -3 -12   17.13    7.23   0
   0   3 -12   19.37    6.82   0
  -1   3 -12    4.61    6.48   0
  -1  -3 -12    9.97    9.81   0
  -2   3 -12   13.67    6.89   0
  -2  -3 -12   10.48   10.11   0
  -3   3 -12   -7.20    6.64   0
  -3  -3 -12    1.49    7.10   0
  -4   3 -12   13.07    9.81   0
  -4  -3 -12    8.25   10.33   0
  -5   3 -12   10.27    7.43   0
  -5  -3 -12   10.02    7.16   0
  -6   3 -12   13.01    7.51   0
  -6  -3 -12    1.59   11.16   0
   9  -4 -12   -0.22   19.27   0
   9   4 -12    9.09   10.21   0
   9  -4 -12   -1.48   19.33   0
   8  -4 -12   -0.58   12.64   0
   8  -4 -12    4.06   13.30   0
   8   4 -12    3.23    6.99   0
   7   4 -12   -7.68   10.30   0
   7  -4 -12    1.83   13.07   0
   7  -4 -12    0.35   10.64   0
   6   4 -12   20.00    7.05   0
   6  -4 -12   16.31   13.68   0
   6  -4 -12   18.37   10.94   0
   5   4 -12    1.72    9.51   0
   5  -4 -12    3.68   10.17   0
   5  -4 -12    1.25   11.14   0
   4   4 -12   -5.68    6.56   0
   4  -4 -12    2.05   10.58   0
   4  -4 -12    3.86    6.65   0
   3  -4 -12   -0.02    9.53   0
   3   4 -12   -0.50    6.89   0
   3  -4 -12    0.48    9.98   0
   2  -4 -12   15.43    9.99   0
   2  -4 -12   14.20    7.44   0
   2   4 -12   25.09    9.72   0
   1  -4 -12   10.86    6.84   0
   1   4 -12    3.28    6.84   0
   1  -4 -12    5.53    7.05   0
   0   4 -12   29.50    7.06   0
   0  -4 -12   17.14   10.81   0
  -1   4 -12    3.05    6.72   0
  -1  -4 -12   12.37   10.58   0
  -2  -4 -12    1.06   10.48   0
  -2   4 -12    6.49    7.31   0
  -3   4 -12    2.47   10.16   0
  -3  -4 -12   -1.39   10.24   0
  -4   4 -12    2.30    7.28   0
  -4  -4 -12   -1.17    7.29   0
   6   5 -12   -1.35    7.19   0
   5   5 -12    4.53    7.69   0
   4  -5 -12    1.98   13.53   0
   4   5 -12    3.61   10.41   0
   4  -5 -12    1.34   13.19   0
   3   5 -12    4.84   10.25   0
   3  -5 -12    3.17   10.90   0
   3  -5 -12    1.82   11.37   0
   2   5 -12   -0.98    7.40   0
   2  -5 -12    2.16   10.71   0
   2  -5 -12    0.72   11.35   0
   1   5 -12   -0.80    7.15   0
   1  -5 -12    7.24   10.90   0
   1  -5 -12   -1.39    7.25   0
   0  -5 -12    3.45    7.15   0
   0   5 -12    6.41    7.54   0
  -1   5 -12   -2.15   10.27   0
  -1  -5 -12    5.67    7.68   0
  11  -1 -13    4.20   10.64   0
  11   1 -13    8.43   10.51   0
  10  -1 -13    2.02    6.83   0
  10   1 -13    0.16    7.18   0
   9  -1 -13    5.51    7.13   0
   9   1 -13    9.60    7.00   0
   8   1 -13    5.95    7.16   0
   8  -1 -13   -0.96    6.46   0
   7   1 -13    4.99    6.79   0
   7  -1 -13    7.45    6.65   0
   6   1 -13   38.56    9.50   0
   6  -1 -13   16.22    6.60   0
   5   1 -13   80.08   10.00   0
   5  -1 -13    1.23    9.52   0
   4  -1 -13    6.43    6.51   0
   4   1 -13    9.39    9.32   0
   3   1 -13    9.58    6.93   0
   3  -1 -13   20.44    9.52   0
   2  -1 -13   -4.88    6.30   0
   2   1 -13   -1.12    6.51   0
   1   1 -13   -5.79    9.18   0
   1  -1 -13    1.19    6.79   0
   0  -1 -13    4.84    9.25   0
   0  -1 -13   -5.11    9.64   0
   0   1 -13    3.71    6.75   0
  -1   1 -13   -1.88    6.65   0
  -1  -1 -13    9.71   10.02   0
  -2  -1 -13   14.39    6.95   0
  -2   1 -13   28.49    6.93   0
  -3   1 -13    4.76    7.16   0
  -3  -1 -13    4.88    7.09   0
  -4   1 -13   -2.77    7.05   0
  -4  -1 -13    3.50    7.77   0
  -5   1 -13   -3.89    7.62   0
  -5  -1 -13    4.13    7.56   0
  -6   1 -13   -0.49   10.58   0
  -6  -1 -13   -0.04    8.12   0
  10  -2 -13    2.28   11.36   0
  10   2 -13   -1.25    7.22   0
   9  -2 -13    7.43   10.15   0
   9   2 -13    6.48    7.51   0
   8   2 -13    1.16   10.19   0
   8  -2 -13    8.41   10.35   0
   7  -2 -13   32.09   10.19   0
   7   2 -13   27.68   10.54   0
   6   2 -13    6.86    7.16   0
   6  -2 -13   12.99    9.48   0
   5   2 -13    9.26    7.25   0
   5  -2 -13    3.93    6.73   0
   4  -2 -13    4.58    6.62   0
   4   2 -13   -3.86    6.54   0
   3   2 -13   14.24    9.72   0
   3  -2 -13    7.24    7.13   0
   3  -2 -13   12.27    6.56   0
   2   2 -13    6.24    6.82   0
   2  -2 -13    5.80    9.35   0
   2  -2 -13   -0.95    7.12   0
   1  -2 -13   19.54    7.26   0
   1  -2 -13   27.74    7.18   0
   1   2 -13   27.60    9.51   0
   0   2 -13   -5.61    9.37   0
   0  -2 -13    5.58    7.17   0
  -1  -2 -13   -4.30    7.29   0
  -1   2 -13    1.63    6.81   0
  -2   2 -13   -8.51    9.53   0
  -2  -2 -13   -1.84    7.18   0
  -3  -2 -13   -4.82   10.26   0
  -3   2 -13    9.68    9.79   0
  -4   2 -13    9.87   10.98   0
  -4  -2 -13    3.79   10.69   0
  -5   2 -13   -4.43    8.20   0
  -5  -2 -13   16.54    8.03   0
   9  -3 -13    1.76   10.81   0
   9   3 -13    3.44    7.27   0
   8  -3 -13    2.77   10.53   0
   8   3 -13   -9.08   10.64   0
   7   3 -13    1.38    6.78   0
   7  -3 -13   -3.19   10.70   0
   7  -3 -13    4.79   10.83   0
   6   3 -13    1.17    7.31   0
   6  -3 -13    1.06   10.31   0
   6  -3 -13    0.01    7.60   0
   5  -3 -13   -4.43    7.53   0
   5   3 -13   13.53    9.67   0
   5  -3 -13    7.05    9.77   0
   4  -3 -13    4.35   10.76   0
   4   3 -13    3.98    6.82   0
   4  -3 -13    1.72    7.16   0
   3  -3 -13    6.45   10.44   0
   3  -3 -13    8.68    9.91   0
   3   3 -13   12.81    9.62   0
   2   3 -13    4.23    6.58   0
   2  -3 -13    3.78    9.70   0
   2  -3 -13    1.73    7.68   0
   1   3 -13    8.22    6.67   0
   1  -3 -13   12.49   10.17   0
   1  -3 -13    0.61    9.79   0
   0  -3 -13   13.09   10.78   0
   0   3 -13   27.16    7.29   0
  -1  -3 -13   -2.48    7.44   0
  -1   3 -13    1.78    7.23   0
  -2   3 -13   -5.69    7.45   0
  -2  -3 -13   -6.66   10.43   0
  -3  -3 -13   -1.24    7.48   0
  -3   3 -13   12.40   10.18   0
  -4   3 -13   -2.05    7.07   0
  -4  -3 -13   -0.96   10.98   0
   6   4 -13    3.23    7.58   0
   6  -4 -13    2.75   11.12   0
   6  -4 -13   -0.45   10.88   0
   5   4 -13    3.77   10.25   0
   5  -4 -13   -1.06   10.77   0
   5  -4 -13   -1.90   11.53   0
   4   4 -13    5.24    7.16   0
   4  -4 -13    5.16   11.03   0
   4  -4 -13    4.19   10.54   0
   3  -4 -13    0.43   10.39   0
   3   4 -13    3.43    7.42   0
   3  -4 -13    4.73   10.80   0
   2  -4 -13    1.04   10.53   0
   2  -4 -13   -2.57    8.14   0
   2   4 -13    4.63    7.26   0
   1  -4 -13    9.71    7.70   0
   1  -4 -13    2.57    8.09   0
   1   4 -13    5.80    7.39   0
   0   4 -13   12.62    7.23   0
   0  -4 -13    2.77    7.99   0
  -1   4 -13   -2.09    7.60   0
  -1  -4 -13   -1.30    7.78   0
   9   0 -14    4.22    7.66   0
   8   0 -14    8.55    7.67   0
   7   0 -14   17.09   10.18   0
   6   0 -14    9.43    9.97   0
   5   0 -14    4.81    7.26   0
   4   0 -14   10.95    7.08   0
   3   0 -14   -1.06    9.74   0
   2   0 -14    8.34    9.99   0
   1   0 -14   -0.17    7.56   0
   0   0 -14    4.81    9.84   0
  -1   0 -14    3.05    7.41   0
  -1   0 -14    0.19   10.35   0
  -2   0 -14    9.15    7.23   0
  -3   0 -14   -0.33    8.26   0
   9  -1 -14    4.22   10.38   0
   8   1 -14    3.63    7.05   0
   8  -1 -14    3.71    7.15   0
   7   1 -14    8.36    7.46   0
   7  -1 -14    5.28    7.11   0
   6   1 -14    7.16    7.15   0
   6  -1 -14   17.12    9.94   0
   5   1 -14    3.48    7.31   0
   5  -1 -14   -0.99    7.11   0
   4  -1 -14    2.90   10.26   0
   4   1 -14   11.65    7.07   0
   3   1 -14    8.12   10.38   0
   3  -1 -14    4.69    9.74   0
   2   1 -14    4.64    7.15   0
   2  -1 -14   -0.60   10.17   0
   1  -1 -14   -4.07    7.23   0
   1  -1 -14    5.46    9.90   0
   1   1 -14   -1.79   10.01   0
   0   1 -14   -2.31   10.16   0
   0  -1 -14   -2.87    7.09   0
   0  -1 -14    3.24    7.43   0
  -1  -1 -14    3.65    7.13   0
  -1  -1 -14    3.30    7.41   0
  -1   1 -14    4.97    7.28   0
  -2   1 -14    1.63   10.23   0
  -2   1 -14   -0.10    7.59   0
  -2  -1 -14    5.76    7.39   0
  -3   1 -14    3.04    7.72   0
  -3  -1 -14    2.36    8.03   0
   7  -2 -14    7.88   11.16   0
   7   2 -14   13.91   10.36   0
   6   2 -14    4.28    7.01   0
   6  -2 -14    9.11    9.83   0
   5   2 -14    5.21    6.62   0
   5  -2 -14    1.54   10.18   0
   4  -2 -14    5.76   10.58   0
   4   2 -14   -0.77    7.28   0
   4  -2 -14    2.65    7.03   0
   3  -2 -14    5.25   10.46   0
   3  -2 -14   -2.85    9.97   0
   3   2 -14   -2.64    7.16   0
   2   2 -14   -1.99    6.68   0
   2  -2 -14   -0.68    7.46   0
   2  -2 -14    0.98    7.06   0
   1  -2 -14    2.90    7.62   0
   1  -2 -14   13.46    6.99   0
   1   2 -14    8.57    9.95   0
   0  -2 -14   16.98    7.58   0
   0   2 -14   28.92   10.53   0
   0  -2 -14   13.13    7.57   0
  -1   2 -14   -6.02   10.40   0
  -1  -2 -14   10.27    8.07   0
  -2  -2 -14   11.03   11.02   0
  -2   2 -14   -1.14    7.54   0
   5   3 -14    4.13    7.54   0
   5  -3 -14    5.75   11.90   0
   5  -3 -14    7.91   10.63   0
   4  -3 -14    5.17    7.83   0
   4   3 -14    2.27   10.62   0
   4  -3 -14    0.28    7.57   0
   3  -3 -14    5.40    8.37   0
   3  -3 -14    6.81   11.22   0
   3   3 -14    0.90    7.42   0
   2  -3 -14    4.65    7.96   0
   2  -3 -14    5.05    7.32   0
   2   3 -14   -1.30    7.52   0
   1   3 -14    5.12    7.69   0
   1  -3 -14   -1.48   11.19   0
   1  -3 -14    6.62   10.54   0
;
_shelx_hkl_checksum     55086
_shelx_res_file
;
TITL shelxt_a.res in P2(1)/c
    shelx.res
    created by SHELXL-2016/6 at 19:33:44 on 16-Feb-2017
CELL  0.71073  14.2940   7.0352  11.6043   90.000   99.437   90.000
ZERR     4.00   0.0011   0.0006   0.0009    0.000    0.006    0.000
LATT   1
SYMM  - X, 1/2 + Y, 1/2 - Z
SFAC  C    H    N    O
UNIT  48 36 12 16
MERG   2
OMIT    -3.00  55.00
DFIX     0.860   0.020 N2 H2A
DFIX     0.860   0.020 N2 H2B
EQIV $1 -x+1, -y+1, -z+2
HTAB C6 O1_$1
EQIV $2 -x, y+1/2, -z+1/2
HTAB C9 O3_$2
HTAB N2 O1_$1
EQIV $3 -x, -y+1, -z+1
HTAB N2 O4_$3
DELU o4 n3
SIMU o4 n3
FMAP   2
PLAN    3
ACTA
BOND
BOND   $H
CONF
LIST   6
L.S.  20
WGHT    0.035000
FVAR       0.96833
O1    4    0.616642    0.386736    0.938759    11.00000    0.08759    0.10252 =
         0.06465   -0.00707   -0.00355    0.01063
N1    3    0.607685    0.391243    0.831737    11.00000    0.07022    0.06380 =
         0.07442   -0.00597    0.00676    0.00497
O3    4   -0.087322    0.240053    0.369595    11.00000    0.07865    0.14937 =
         0.10048   -0.03097    0.00331   -0.02373
O2    4    0.674572    0.394067    0.779432    11.00000    0.07148    0.13297 =
         0.09881   -0.01763    0.02024   -0.00577
N2    3    0.269983    0.445115    0.819132    11.00000    0.07194    0.11791 =
         0.05907   -0.00761    0.00924   -0.00188
N3    3   -0.027677    0.344454    0.341764    11.00000    0.08137    0.10790 =
         0.07604   -0.02840    0.00002    0.00006
O4    4   -0.040648    0.440761    0.252689    11.00000    0.10773    0.14599 =
         0.08276    0.00333   -0.02341    0.00231
C5    1    0.344782    0.418098    0.760030    11.00000    0.06800    0.05570 =
         0.05007   -0.00007    0.01352   -0.00502
C6    1    0.436676    0.415036    0.821810    11.00000    0.07092    0.05824 =
         0.04806    0.00070    0.00446   -0.00292
AFIX  43
H6    2    0.447162    0.429120    0.902589    11.00000   -1.20000
AFIX   0
C4    1    0.330934    0.392364    0.638077    11.00000    0.07084    0.05152 =
         0.05122    0.00157    0.01016   -0.00500
C2    1    0.500985    0.371805    0.644713    11.00000    0.07460    0.05907 =
         0.05735   -0.00261    0.01709   -0.00050
AFIX  43
H2    2    0.553081    0.358487    0.606754    11.00000   -1.20000
AFIX   0
C8    1    0.215625    0.499189    0.465399    11.00000    0.07741    0.07670 =
         0.05419    0.00660    0.00255   -0.00361
AFIX  43
H8    2    0.260703    0.585579    0.448436    11.00000   -1.20000
AFIX   0
C7    1    0.235907    0.385791    0.564379    11.00000    0.07145    0.05942 =
         0.04902   -0.00433    0.00626   -0.00486
C1    1    0.511775    0.391241    0.763536    11.00000    0.06454    0.04573 =
         0.05802   -0.00068    0.00631    0.00011
C12   1    0.167569    0.257787    0.588926    11.00000    0.08732    0.07346 =
         0.05777    0.00429    0.00471   -0.01486
AFIX  43
H12   2    0.180146    0.181271    0.655006    11.00000   -1.20000
AFIX   0
C3    1    0.410147    0.372776    0.583891    11.00000    0.08617    0.06010 =
         0.04684    0.00043    0.01227   -0.00105
AFIX  43
H3    2    0.401257    0.359785    0.503076    11.00000   -1.20000
AFIX   0
C11   1    0.081459    0.243529    0.516129    11.00000    0.08378    0.07938 =
         0.07018   -0.00567    0.00454   -0.01929
AFIX  43
H11   2    0.035605    0.158226    0.532243    11.00000   -1.20000
AFIX   0
C10   1    0.064956    0.358275    0.419215    11.00000    0.07019    0.08169 =
         0.05619   -0.01835   -0.00326    0.00100
C9    1    0.130432    0.485729    0.392568    11.00000    0.08381    0.08084 =
         0.05770    0.00543    0.00015    0.00320
AFIX  43
H9    2    0.117272    0.561654    0.326283    11.00000   -1.20000
AFIX   0
H2B   2    0.285397    0.490068    0.894486    11.00000    0.10649
H2A   2    0.214000    0.483548    0.780084    11.00000    0.11368
HKLF 4
REM  shelxt_a.res in P2(1)/c
REM R1 =  0.0398 for    1052 Fo > 4sig(Fo)  and  0.1314 for all    2566 data
REM    180 parameters refined using      9 restraints
END
WGHT      0.0353      0.0000
REM Highest difference peak  0.096,  deepest hole -0.115,  1-sigma level  0.023
Q1    1   0.2589  0.6353  0.4414  11.00000  0.05    0.10
Q2    1   0.3578  0.4295  0.6172  11.00000  0.05    0.09
Q3    1   0.0639  0.4583  0.4982  11.00000  0.05    0.08
;
_shelx_res_checksum     69981
data_Global
_journal_date_recd_electronic     2017-02-17
_journal_date_accepted     2017-03-13
_journal_name_full     'Acta Crystallographica, Section E'
_journal_year     2017
_journal_volume     73
_journal_issue      4
_journal_page_first     550
_journal_page_last     552
_journal_paper_category     GO
_journal_paper_doi     10.1107/S205698901700408X
_journal_coeditor_code     SU5355
_publ_contact_author_name     'Valentina A. Kalibabchuk'
_publ_contact_author_address
;
Department of General Chemistry,
O. O. Bohomolets National Medical University,
Shevchenko Blvd. 13, 01601 Kiev, Ukraine
;
_publ_contact_author_email     kalibabchuk@ukr.net
_publ_contact_author_fax     ?
_publ_contact_author_phone     ?
_publ_section_title
;
Crystal structure of 4,4'-dinitro-[1,1'-biphenyl]-2-amine
;
_publ_section_title_footnote     .
loop_
    _publ_author_name
    _publ_author_footnote
    _publ_author_address
    'Faizi, Md. Serajul Haque' .
;
Department of Chemistry, College of Science,
Sultan Qaboos University, PO Box 36 Al-Khod 123, Muscat,
Sultanate of Oman
;
    'Haque, Ashanul' .
;
Department of Chemistry, College of Science,
Sultan Qaboos University, PO Box 36 Al-Khod 123, Muscat,
Sultanate of Oman
;
    'Dege, Necmi' .
;
Ondokuz May\?is University, Arts and Sciences Faculty, Department of Physics,
55139 Samsun,
Turkey
;
    'Hasan, Syed Imran' .
;
Department of Chemistry, College of Science,
Sultan Qaboos University, PO Box 36 Al-Khod 123, Muscat,
Sultanate of Oman
;
    'Dege, Mustafa' .
;
Spraying Systems Company Turkey
Esentepe Mah. Kore \,Sehitleri Cad. Kaya Aldo\(gan Sok.
Serhan apt. No. 3 Daire:3 \,Si\,sli \.Istanbul,
Turkey
;
    'Kalibabchuk, Valentina A.' .
;
Department of General Chemistry,
O. O. Bohomolets National Medical University, Shevchenko Blvd. 13, 01601 Kiev,
Ukraine
;
_publ_section_synopsis
;
In the title biphenyl derivative, the dihedral angle between the  benzene rings
is 52.84 (10)\%. In the crystal, molecules are linked by two pairs of
N---H...O hydrogen bonds, forming chains propagating along [101].
;
