# Supplementary material for: Crystal structure of 4,4′-di­nitro-[1,1′-biphen­yl]-2-amine
Source: Acta Crystallogr E Crystallogr Commun. 2017 Mar 21;73(Pt 4):550–2. doi: 10.1107/S205698901700408X (PMC5382619; doi:10.1107/S205698901700408X)
Supplement: Supplementary file 2 [file e-73-00550-Isup2.hkl]

data_I                                                                          
_shelx_title ' shelxt_a.res in P2(1)/c'                                         
_shelx_refln_list_code          4                                               
_shelx_F_calc_maximum      102.77                                               
_exptl_crystal_F_000       536.00                                               
_reflns_d_resolution_high  0.7736                                               
                                                                                
loop_                                                                           
 _space_group_symop_operation_xyz                                               
 'x, y, z'                                                                      
 '-x, y+1/2, -z+1/2'                                                            
 '-x, -y, -z'                                                                   
 'x, -y-1/2, z-1/2'                                                             
                                                                                
_cell_length_a    14.2940                                                       
_cell_length_b     7.0352                                                       
_cell_length_c    11.6043                                                       
_cell_angle_alpha  90.000                                                       
_cell_angle_beta   99.437                                                       
_cell_angle_gamma  90.000                                                       
                                                                                
_shelx_F_squared_multiplier     1.000                                           
                                                                                
loop_                                                                           
 _refln_index_h                                                                 
 _refln_index_k                                                                 
 _refln_index_l                                                                 
 _refln_F_squared_calc                                                          
 _refln_F_squared_meas                                                          
 _refln_F_squared_sigma                                                         
 _refln_observed_status                                                         
   2   0   0       2315.47       2486.08        29.42 o                         
   3   0   0       2118.14       2154.61        21.86 o                         
   4   0   0        324.03        374.10        12.51 o                         
   5   0   0         74.65         76.68         7.04 o                         
   6   0   0        214.97        215.51         7.63 o                         
   7   0   0       1330.91       1386.31        12.14 o                         
   8   0   0          0.66          3.90         4.33 o                         
   9   0   0        107.29        108.88         5.83 o                         
  10   0   0          7.08         12.17         5.22 o                         
  11   0   0        191.27        185.56         7.51 o                         
  12   0   0        151.36        128.27         6.05 o                         
  13   0   0          2.86          4.52         4.55 o                         
  14   0   0          0.25          1.20         4.49 o                         
  15   0   0          2.03         -3.01         5.96 o                         
  16   0   0          0.83          1.33         6.20 o                         
  17   0   0         20.45         21.81         6.73 o                         
  18   0   0          8.37          5.24         5.95 o                         
   1   1   0       1091.79       1049.80        19.12 o                         
   2   1   0        404.07        383.27        11.14 o                         
   3   1   0        745.50        725.69        14.41 o                         
   4   1   0        723.97        723.39        14.57 o                         
   5   1   0          2.38          2.12         3.62 o                         
   6   1   0        137.37        113.95         4.60 o                         
   7   1   0         13.39         16.36         3.53 o                         
   8   1   0          3.10          4.56         3.19 o                         
   9   1   0         37.04         45.77         4.83 o                         
  10   1   0          0.01          3.80         3.81 o                         
  11   1   0        391.58        382.83         5.32 o                         
  12   1   0          3.19          7.72         3.56 o                         
  13   1   0         20.37         22.16         3.60 o                         
  14   1   0          4.21          5.68         3.43 o                         
  15   1   0          0.90          3.61         4.38 o                         
  16   1   0          2.62          2.55         3.91 o                         
  17   1   0          0.10          2.96         4.47 o                         
  18   1   0          4.57          0.97         4.24 o                         
   0   2   0       1666.29       1540.44        23.90 o                         
   1   2   0       2056.78       2059.17        17.40 o                         
   2   2   0       1342.69       1237.00        14.31 o                         
   3   2   0        250.30        256.36         8.40 o                         
   4   2   0        404.96        401.13         8.29 o                         
   5   2   0        146.88        148.01         5.79 o                         
   6   2   0         66.74         63.70         4.56 o                         
   7   2   0         78.64         77.56         4.84 o                         
   8   2   0        150.16        150.81         5.11 o                         
   9   2   0         73.18         69.05         3.48 o                         
  10   2   0         50.81         51.21         4.34 o                         
  11   2   0        108.58         99.36         9.30 o                         
  12   2   0         85.05         92.00         7.62 o                         
  13   2   0         40.13         40.37         4.20 o                         
  14   2   0          1.68         -0.41         4.32 o                         
  15   2   0          7.86          8.66         4.60 o                         
  16   2   0          0.51          2.33         6.18 o                         
  17   2   0          0.22         -0.94         4.94 o                         
   1   3   0         77.32         74.44         4.10 o                         
   2   3   0         41.82         38.14         4.49 o                         
   3   3   0        273.17        277.98         6.61 o                         
   4   3   0          3.26          4.67         5.28 o                         
   5   3   0        221.77        230.99         5.44 o                         
   6   3   0        334.08        308.94         6.17 o                         
   7   3   0         74.14         71.17         4.54 o                         
   8   3   0        168.49        179.54         5.13 o                         
   9   3   0         13.21         19.66         4.07 o                         
  10   3   0        103.33         97.81         4.44 o                         
  11   3   0        159.18        172.31         6.90 o                         
  12   3   0         60.40         63.74         4.60 o                         
  13   3   0         13.70         19.71         4.89 o                         
  14   3   0          2.63          5.71         4.47 o                         
  15   3   0          4.37          7.17         5.14 o                         
  16   3   0          0.00         -0.70         5.34 o                         
  17   3   0          0.38          2.93         5.10 o                         
   0   4   0       2027.95       2059.63        23.89 o                         
   1   4   0       2987.77       2913.44        23.78 o                         
   2   4   0        442.66        422.69         7.96 o                         
   3   4   0        652.24        653.49        12.71 o                         
   4   4   0         19.54         23.20         4.70 o                         
   5   4   0         57.58         56.35         3.73 o                         
   6   4   0         49.55         51.08         4.94 o                         
   7   4   0         62.42         63.95         4.25 o                         
   8   4   0         50.34         54.92         4.11 o                         
   9   4   0         29.06         28.55         3.78 o                         
  10   4   0          2.76          9.35         4.69 o                         
  11   4   0        123.80        116.12         4.92 o                         
  12   4   0         22.13         21.20         4.51 o                         
  13   4   0          4.72          2.95         4.95 o                         
  14   4   0          4.35          8.13         4.23 o                         
  15   4   0          0.12          4.35         6.26 o                         
  16   4   0          3.23          1.36         5.24 o                         
   1   5   0         53.05         65.48         4.90 o                         
   2   5   0          8.76          7.31         3.67 o                         
   3   5   0          0.72          1.64         3.91 o                         
   4   5   0         16.64         14.60         4.21 o                         
   5   5   0         20.61         17.70         3.96 o                         
   6   5   0         16.86         21.97         4.12 o                         
   7   5   0          9.21          9.25         4.69 o                         
   8   5   0          5.90          5.79         4.19 o                         
   9   5   0          6.48          9.07         4.24 o                         
  10   5   0          2.85          3.64         4.32 o                         
  11   5   0          0.84          0.40         4.13 o                         
  12   5   0          4.95         10.12         4.61 o                         
  13   5   0          0.75          7.20         5.32 o                         
  14   5   0          0.15         -0.54         6.22 o                         
  15   5   0          0.26          0.85         5.20 o                         
   0   6   0        244.69        234.08        14.01 o                         
   1   6   0        102.60         94.28         4.68 o                         
   2   6   0          0.08          6.25         3.82 o                         
   3   6   0         15.39         14.21         4.61 o                         
   4   6   0         30.62         23.83         5.43 o                         
   5   6   0          8.49          8.90         4.69 o                         
   6   6   0          3.03          3.05         4.24 o                         
   7   6   0          8.64          6.29         3.89 o                         
   8   6   0          3.93          6.53         3.61 o                         
   9   6   0          0.15          3.08         4.38 o                         
  10   6   0          1.96          4.15         3.90 o                         
  11   6   0          4.71          8.01         4.29 o                         
  12   6   0         16.75         14.04         4.90 o                         
  13   6   0          0.00          3.23         4.51 o                         
   1   7   0         13.54         11.33         4.38 o                         
   2   7   0          1.50          5.10         4.10 o                         
   3   7   0          1.63          5.18         4.29 o                         
   4   7   0          1.19         -2.03         5.28 o                         
   5   7   0          0.75          2.33         4.11 o                         
   6   7   0          1.62          4.30         3.98 o                         
   7   7   0          8.76         11.08         4.65 o                         
   8   7   0          2.38          1.01         4.59 o                         
   9   7   0          2.08          4.29         5.61 o                         
  10   7   0          8.33         12.01         5.05 o                         
  11   7   0         19.75         13.04         5.09 o                         
   0   8   0         96.81         92.56        12.20 o                         
   1   8   0          5.37          4.98         7.59 o                         
   2   8   0          1.85          4.12         4.41 o                         
   3   8   0         10.38         12.77         5.91 o                         
   4   8   0          0.20          1.91         4.69 o                         
   5   8   0          0.02          0.06         6.33 o                         
   6   8   0          0.00         -1.01         5.00 o                         
   7   8   0          9.47          7.91         5.07 o                         
   8   8   0          2.88          0.76         5.25 o                         
   1   9   0          0.08          2.84         6.81 o                         
   2   9   0          5.04          4.68         8.28 o                         
 -18   1   1          0.03          0.80         4.49 o                         
 -17   1   1          0.09          2.75         4.07 o                         
 -16   1   1          1.93          6.72         3.55 o                         
 -15   1   1          4.48          8.64         3.69 o                         
 -14   1   1          7.01          1.63         3.62 o                         
 -13   1   1          8.33         10.31         4.13 o                         
 -12   1   1        264.64        283.83        12.45 o                         
 -11   1   1        497.49        487.33         8.89 o                         
 -10   1   1         27.72         25.05         3.22 o                         
  -9   1   1        406.04        390.74         5.16 o                         
  -8   1   1        114.13        109.52         3.94 o                         
  -7   1   1          9.49          7.74         3.25 o                         
  -6   1   1        124.01        116.27         4.49 o                         
  -5   1   1       1357.02       1290.27        12.24 o                         
  -4   1   1       1681.88       1687.71        25.98 o                         
  -3   1   1       1901.49       1732.05        14.43 o                         
  -2   1   1        382.39        428.47        11.14 o                         
  -1   1   1       3551.71       3438.91        28.33 o                         
   0   1   1       2141.74       2233.88        20.05 o                         
   1   1   1        424.60        486.89        14.00 o                         
   2   1   1          0.89          5.13         6.93 o                         
   3   1   1        314.88        318.56         7.66 o                         
   4   1   1          3.45          4.07         5.56 o                         
   5   1   1       1898.05       1855.87        14.31 o                         
   6   1   1         30.31         29.00         3.98 o                         
   7   1   1        581.19        599.31         7.15 o                         
   8   1   1        150.95        138.31         4.96 o                         
   9   1   1         15.01         16.27         3.35 o                         
  10   1   1         80.17         78.30         6.77 o                         
  11   1   1         11.56         10.37         3.47 o                         
  12   1   1        130.56        123.68         4.25 o                         
  13   1   1          0.45          4.83         3.32 o                         
  14   1   1          8.48          9.45         3.90 o                         
  15   1   1          1.44          4.02         4.13 o                         
  16   1   1          0.04          2.44         3.72 o                         
  17   1   1         10.14         13.66         4.70 o                         
 -17   2   1          4.07          0.39         4.95 o                         
 -16   2   1          0.01          1.65         4.25 o                         
 -15   2   1         11.00         13.93         4.55 o                         
 -14   2   1          1.09          0.04         3.35 o                         
 -13   2   1         21.95         20.49         4.45 o                         
 -12   2   1        574.93        553.44         6.88 o                         
 -11   2   1         19.72         17.59         3.56 o                         
 -10   2   1         63.47         63.47         3.56 o                         
  -9   2   1         59.81         58.68         3.92 o                         
  -8   2   1         87.01         88.73         3.88 o                         
  -7   2   1         63.15         60.00         4.37 o                         
  -6   2   1        132.49        129.06         4.98 o                         
  -5   2   1         67.21         78.21         4.71 o                         
  -4   2   1        321.97        328.21         7.01 o                         
  -3   2   1        560.74        547.18         8.79 o                         
  -2   2   1        186.89        204.00         7.76 o                         
   0   2   1      10562.11      10616.67        32.75 o                         
   1   2   1       5553.93       5546.12        43.07 o                         
   2   2   1       2887.49       2871.81        33.55 o                         
   3   2   1        864.08        916.15        12.44 o                         
   4   2   1        297.52        276.12         6.06 o                         
   5   2   1        752.91        769.12         8.05 o                         
   6   2   1       1153.28       1188.06        12.77 o                         
   7   2   1        756.31        761.50        12.31 o                         
   8   2   1         48.47         48.63         4.76 o                         
   9   2   1          4.05          5.31         3.52 o                         
  10   2   1         14.31         15.12         3.86 o                         
  11   2   1         49.08         58.77         5.66 o                         
  12   2   1          1.00          8.12         4.21 o                         
  13   2   1          0.15          2.45         4.34 o                         
  14   2   1          0.08          1.49         4.73 o                         
  15   2   1          0.05          4.43         4.65 o                         
  16   2   1          2.30          2.20         4.63 o                         
  17   2   1          5.01          6.59         5.04 o                         
 -17   3   1          0.52          4.69         5.26 o                         
 -16   3   1          0.00          2.24         4.74 o                         
 -15   3   1          0.01          4.01         4.20 o                         
 -14   3   1          1.85          4.18         3.95 o                         
 -13   3   1          7.07         11.11         5.59 o                         
 -12   3   1         69.71         81.82         5.75 o                         
 -11   3   1          1.14          5.08         3.89 o                         
 -10   3   1         23.95         22.94         4.62 o                         
  -9   3   1          0.23          3.45         4.41 o                         
  -8   3   1          9.53          9.13         3.94 o                         
  -7   3   1          1.42          2.67         5.10 o                         
  -6   3   1          2.84          8.74         4.02 o                         
  -5   3   1        153.81        147.96         5.08 o                         
  -4   3   1         92.87        103.31         4.47 o                         
  -3   3   1         65.75         67.43         5.19 o                         
  -2   3   1        651.47        608.80         8.84 o                         
  -1   3   1         89.35         84.08         4.68 o                         
   0   3   1         42.15         47.16         4.20 o                         
   1   3   1          6.48          3.34         4.17 o                         
   2   3   1          8.22         10.25         4.06 o                         
   3   3   1        120.94        129.58         6.47 o                         
   4   3   1        529.34        521.74         8.25 o                         
   5   3   1          0.10          0.00         4.37 o                         
   6   3   1          0.86          5.15         4.94 o                         
   7   3   1          3.40          5.95         4.09 o                         
   8   3   1         18.24         14.19         3.92 o                         
   9   3   1         66.66         62.13         7.64 o                         
  10   3   1        171.60        157.32         4.47 o                         
  11   3   1          3.16          4.42         5.34 o                         
  12   3   1          6.68          9.87         4.21 o                         
  13   3   1          2.07          6.71         4.22 o                         
  14   3   1          1.84          3.04         4.60 o                         
  15   3   1          1.73         -1.01         4.40 o                         
  16   3   1          0.67          2.45         4.58 o                         
 -16   4   1          0.02         -2.18         6.33 o                         
 -15   4   1          1.44          1.13         4.34 o                         
 -14   4   1          0.62          6.88         4.19 o                         
 -13   4   1         18.90         16.41         4.17 o                         
 -12   4   1         10.13          9.57         4.31 o                         
 -11   4   1          5.79          4.92         4.71 o                         
 -10   4   1         19.97         18.83         5.47 o                         
  -9   4   1          1.47         -1.63         4.41 o                         
  -8   4   1          5.37          7.93         4.12 o                         
  -7   4   1          0.12          0.70         4.06 o                         
  -6   4   1          1.82          6.15         4.01 o                         
  -5   4   1         17.56         13.81         3.91 o                         
  -4   4   1          6.93          6.09         4.95 o                         
  -3   4   1         91.82        102.29         4.81 o                         
  -2   4   1         27.28         22.37         4.65 o                         
  -1   4   1        485.25        487.35         6.39 o                         
   0   4   1        775.94        769.39         8.27 o                         
   1   4   1        346.02        328.91         6.86 o                         
   2   4   1         69.93         71.09         5.51 o                         
   3   4   1         87.32         81.89         5.04 o                         
   4   4   1          0.14          2.91         4.37 o                         
   5   4   1         69.88         69.69         4.88 o                         
   6   4   1         51.86         51.90         4.71 o                         
   7   4   1          1.40          3.18         3.61 o                         
   8   4   1          1.06          0.91         4.16 o                         
   9   4   1         38.04         37.72         4.04 o                         
  10   4   1          2.20          3.46         5.22 o                         
  11   4   1         27.63         32.95         4.13 o                         
  12   4   1          4.22          9.96         4.20 o                         
  13   4   1          0.36         -1.96         4.54 o                         
  14   4   1          0.80          2.42         4.26 o                         
  15   4   1          0.01          5.90         5.59 o                         
  16   4   1          0.11          5.76         5.14 o                         
 -15   5   1          0.01          1.64         4.69 o                         
 -14   5   1          0.43          2.69         4.73 o                         
 -13   5   1          9.29         12.29         4.67 o                         
 -12   5   1         78.85         80.26         5.58 o                         
 -11   5   1         48.37         54.82         4.67 o                         
 -10   5   1         32.11         31.66         4.96 o                         
  -9   5   1          0.87          6.62         4.69 o                         
  -8   5   1         29.35         31.38         4.26 o                         
  -7   5   1          0.37          1.12         4.10 o                         
  -6   5   1          5.64          4.35         3.76 o                         
  -5   5   1         42.18         46.07         4.31 o                         
  -4   5   1         60.91         63.06         4.24 o                         
  -3   5   1          0.78          3.14         3.57 o                         
  -2   5   1          0.45          3.94         4.22 o                         
  -1   5   1         36.74         38.83         3.50 o                         
   0   5   1         10.47         11.67         3.69 o                         
   1   5   1         17.34         12.11         4.04 o                         
   2   5   1          3.14          3.58         3.47 o                         
   3   5   1          7.67          8.93         3.63 o                         
   4   5   1         33.08         33.28         4.24 o                         
   5   5   1         56.37         55.38         4.06 o                         
   6   5   1          0.91          6.82         3.97 o                         
   7   5   1         23.50         25.20         3.43 o                         
   8   5   1          1.29          4.62         3.65 o                         
   9   5   1          3.06          5.69         4.84 o                         
  10   5   1         37.98         37.08         4.59 o                         
  11   5   1         24.20         28.32         4.07 o                         
  12   5   1          0.54          2.49         4.32 o                         
  13   5   1          2.71          7.01         4.32 o                         
  14   5   1          0.26          4.33         5.03 o                         
 -13   6   1          5.67          2.77         5.07 o                         
 -12   6   1         11.31          8.14         4.37 o                         
 -11   6   1         14.87         11.95         5.27 o                         
 -10   6   1          8.72         10.89         4.11 o                         
  -9   6   1          0.23          2.32         4.17 o                         
  -8   6   1         15.99         12.24         4.16 o                         
  -7   6   1          0.01         -0.65         4.19 o                         
  -6   6   1          0.05          2.54         4.07 o                         
  -5   6   1         10.66          7.90         4.30 o                         
  -4   6   1          0.01          3.90         4.51 o                         
  -3   6   1         25.91         26.81         4.63 o                         
  -2   6   1        149.68        147.98         5.34 o                         
  -1   6   1        396.25        397.52         7.14 o                         
   0   6   1        173.67        171.41         5.33 o                         
   1   6   1          8.44          9.37         4.98 o                         
   2   6   1          6.04          9.13         4.92 o                         
   3   6   1          1.17          2.97         4.48 o                         
   4   6   1          0.07          0.24         3.70 o                         
   5   6   1          0.97          0.31         5.23 o                         
   6   6   1         58.67         65.41         5.96 o                         
   7   6   1         58.72         57.84         4.13 o                         
   8   6   1         12.46         16.47         3.92 o                         
   9   6   1          6.03          7.49         4.02 o                         
  10   6   1         12.47         13.67         4.68 o                         
  11   6   1         17.77         18.10         3.94 o                         
  12   6   1          0.02          5.63         5.34 o                         
  13   6   1          0.80          6.62         4.96 o                         
 -11   7   1          0.28          2.70         5.53 o                         
 -10   7   1          0.00          3.25         4.92 o                         
  -9   7   1          0.10         -0.64         4.86 o                         
  -8   7   1          1.00          0.00         5.85 o                         
  -7   7   1          8.64         10.10         4.94 o                         
  -6   7   1          1.32          3.44         4.67 o                         
  -5   7   1          0.45         -1.00         3.85 o                         
  -4   7   1          0.79          3.88         4.77 o                         
  -3   7   1         11.31         12.57         5.04 o                         
  -2   7   1          7.28         10.98         4.34 o                         
  -1   7   1         13.36         16.17         4.82 o                         
   0   7   1         61.30         63.00         4.56 o                         
   1   7   1          9.05         15.35         5.45 o                         
   2   7   1          0.02          1.10         3.84 o                         
   3   7   1          0.02          3.01         4.81 o                         
   4   7   1          1.41          7.44         5.66 o                         
   5   7   1          0.12          1.42         4.41 o                         
   6   7   1         11.77         12.72         3.88 o                         
   7   7   1          0.04         -0.43         4.02 o                         
   8   7   1          1.15          3.31         4.20 o                         
   9   7   1          1.38          4.66         4.36 o                         
  10   7   1          0.69         -0.40         4.61 o                         
  11   7   1          4.80          5.33         4.73 o                         
  -8   8   1          0.00          4.31         6.59 o                         
  -7   8   1          2.51          3.37         6.16 o                         
  -6   8   1          0.36         -0.53         4.99 o                         
  -5   8   1          0.25          1.93         5.14 o                         
  -4   8   1          1.84          6.60         6.11 o                         
  -3   8   1          5.87          7.98         5.21 o                         
  -2   8   1          7.02          8.63         5.00 o                         
  -1   8   1         19.79         12.71         7.54 o                         
   0   8   1         51.17         45.19         7.71 o                         
   1   8   1          3.92          3.78         4.74 o                         
   2   8   1          0.00          2.35         5.27 o                         
   3   8   1          0.06         -0.46         4.73 o                         
   4   8   1          0.55          3.94         4.95 o                         
   5   8   1          1.86          0.87         4.76 o                         
   6   8   1          8.23          5.30         4.57 o                         
   7   8   1          0.72          0.73         4.53 o                         
   8   8   1          0.03          1.85         4.36 o                         
  -2   9   1          2.50          8.47         8.28 o                         
  -1   9   1          0.01          3.69         6.90 o                         
   0   9   1          4.32          6.26         8.58 o                         
   1   9   1          0.17         -3.83         7.07 o                         
 -18   0   2          1.69          1.15         5.65 o                         
 -17   0   2          0.57          1.25         6.19 o                         
 -16   0   2          1.23          2.27         5.10 o                         
 -15   0   2          0.89          4.26         5.70 o                         
 -14   0   2         72.42         82.93         6.13 o                         
 -13   0   2        891.23        854.55        52.66 o                         
 -12   0   2        125.60        118.79         6.22 o                         
 -11   0   2         97.77        101.35         5.05 o                         
 -10   0   2         47.84         43.32        10.01 o                         
  -9   0   2        148.39        143.47         6.12 o                         
  -8   0   2         29.44         26.99         5.44 o                         
  -7   0   2         61.90         48.70         4.98 o                         
  -6   0   2         25.57         35.68         5.87 o                         
  -5   0   2        109.32        108.14         7.07 o                         
  -4   0   2        154.08        147.08         9.29 o                         
  -3   0   2          8.99         11.50         7.55 o                         
  -2   0   2       5038.42       4775.77       311.69 o                         
  -1   0   2       9345.10       9402.02        68.52 o                         
   2   0   2          1.06          0.89        10.00 o                         
   3   0   2       9224.22       9217.26        93.67 o                         
   4   0   2       1760.12       1702.98        16.76 o                         
   5   0   2       3116.69       3330.94        59.28 o                         
   6   0   2       7665.25       8140.66       119.73 o                         
   7   0   2         15.83         26.35         5.35 o                         
   8   0   2          5.14          4.84         4.91 o                         
   9   0   2         21.72         21.92         6.45 o                         
  10   0   2         45.52         47.77         6.73 o                         
  11   0   2          0.25         -2.65         4.66 o                         
  12   0   2          6.13         10.26         4.54 o                         
  13   0   2         14.18         10.49         5.55 o                         
  14   0   2          7.73         12.80         6.39 o                         
  15   0   2          0.04          4.67         5.37 o                         
  16   0   2          0.07          4.20         6.23 o                         
  17   0   2         16.46         19.02         5.83 o                         
 -18   1   2          0.50         -3.43         4.38 o                         
 -17   1   2          1.02          5.93         3.96 o                         
 -16   1   2          0.13          2.33         4.07 o                         
 -15   1   2          5.73          9.62         4.00 o                         
 -14   1   2          0.00          1.33         3.55 o                         
 -13   1   2         80.12         76.04         4.07 o                         
 -12   1   2        175.97        176.66         7.96 o                         
 -11   1   2         39.37         35.32         3.46 o                         
 -10   1   2         16.40         20.09         4.05 o                         
  -9   1   2         46.78         48.34         3.63 o                         
  -8   1   2          7.45          9.63         3.12 o                         
  -7   1   2         27.66         24.45         3.46 o                         
  -6   1   2        491.98        469.35         6.39 o                         
  -5   1   2        286.24        276.18         6.08 o                         
  -4   1   2         26.31         24.59         4.32 o                         
  -3   1   2       5553.67       5381.67        53.28 o                         
  -2   1   2       5355.30       5275.81        27.07 o                         
  -1   1   2       3912.78       3885.32        26.23 o                         
   0   1   2        938.70        886.99        15.74 o                         
   1   1   2         18.90         22.66         7.34 o                         
   2   1   2          8.62         11.66         6.37 o                         
   3   1   2        233.07        215.13         7.65 o                         
   4   1   2       1324.73       1347.81        13.91 o                         
   5   1   2        535.83        532.18         7.50 o                         
   6   1   2       1210.49       1263.59         9.47 o                         
   7   1   2        209.95        200.16         5.53 o                         
   8   1   2          0.42          1.05         3.26 o                         
   9   1   2          4.82          3.48         3.96 o                         
  10   1   2          5.29          5.05         3.71 o                         
  11   1   2         40.52         39.29         3.60 o                         
  12   1   2          1.96         -1.97         3.38 o                         
  13   1   2          5.67          3.89         3.55 o                         
  14   1   2          0.47          5.00         4.28 o                         
  15   1   2          0.14         -3.20         5.95 o                         
  16   1   2          0.08          2.35         5.32 o                         
  17   1   2          6.95         10.47         4.80 o                         
 -18   2   2          0.01         -0.91         6.74 o                         
 -17   2   2          0.21          2.55         3.97 o                         
 -16   2   2          0.25         -2.63         3.73 o                         
 -15   2   2          8.30          7.35         3.81 o                         
 -14   2   2          0.29          2.79         3.42 o                         
 -13   2   2          4.02         10.15         3.27 o                         
 -12   2   2        107.11         99.00         3.71 o                         
 -11   2   2          2.95          2.07         3.11 o                         
 -10   2   2         52.20         55.44         4.01 o                         
  -9   2   2         74.22         72.65         3.87 o                         
  -8   2   2         33.93         32.70         3.81 o                         
  -7   2   2         21.39         19.86         3.27 o                         
  -6   2   2        155.89        159.90         5.20 o                         
  -5   2   2         58.26         69.13         4.85 o                         
  -4   2   2         41.13         45.39         5.47 o                         
  -3   2   2       1290.49       1311.02        12.75 o                         
  -2   2   2       4085.29       4197.44        41.80 o                         
  -1   2   2       3078.76       2883.77        17.31 o                         
   0   2   2       1988.73       2004.55        17.00 o                         
   1   2   2       1302.14       1226.89        12.15 o                         
   2   2   2        549.57        551.65        10.66 o                         
   3   2   2         24.67         23.32         7.41 o                         
   4   2   2         14.20         10.67         4.96 o                         
   5   2   2        386.32        392.19         7.54 o                         
   6   2   2        131.53        131.77         5.58 o                         
   7   2   2          6.95          6.70         3.62 o                         
   8   2   2         69.52         77.24         7.27 o                         
   9   2   2         28.11         27.45         4.43 o                         
  10   2   2         12.99          7.84         4.13 o                         
  11   2   2         16.99         22.49         4.55 o                         
  12   2   2          0.58          0.98         4.22 o                         
  13   2   2          5.57          7.71         4.84 o                         
  14   2   2          3.92         10.80         5.42 o                         
  15   2   2          2.36          5.48         5.17 o                         
  16   2   2          0.63          4.12         5.42 o                         
  17   2   2          0.21          0.35         5.13 o                         
 -17   3   2          0.03          1.70         4.48 o                         
 -16   3   2          0.02          0.09         4.83 o                         
 -15   3   2          0.24         -2.60         4.61 o                         
 -14   3   2          4.09         14.48         5.01 o                         
 -13   3   2         22.73         25.46         3.97 o                         
 -12   3   2        196.00        197.38         5.09 o                         
 -11   3   2        133.45        134.45         4.92 o                         
 -10   3   2         10.77         11.96         4.44 o                         
  -9   3   2         55.01         48.52         4.28 o                         
  -8   3   2          5.29         10.39         4.51 o                         
  -7   3   2        386.77        390.00         6.72 o                         
  -6   3   2         15.53         16.69         5.16 o                         
  -5   3   2        829.22        872.09         9.16 o                         
  -4   3   2         94.46         92.60         5.20 o                         
  -3   3   2          1.33          1.18         5.17 o                         
  -2   3   2          0.71          7.57         4.28 o                         
  -1   3   2        217.65        203.15         5.74 o                         
   0   3   2        340.83        319.88         5.72 o                         
   1   3   2          2.18          2.69         4.40 o                         
   2   3   2         14.26         11.85         4.59 o                         
   3   3   2         31.38         26.33         5.39 o                         
   4   3   2        165.19        161.98         6.53 o                         
   5   3   2         52.43         51.92         5.52 o                         
   6   3   2         32.40         31.19         4.17 o                         
   7   3   2         14.92         17.61         3.79 o                         
   8   3   2         20.11         19.47         4.38 o                         
   9   3   2        179.55        186.08         5.13 o                         
  10   3   2        108.31        108.22         6.71 o                         
  11   3   2          3.97          3.62         4.25 o                         
  12   3   2          5.87          6.33         4.26 o                         
  13   3   2          4.97         12.42         4.78 o                         
  14   3   2          1.50          0.97         4.23 o                         
  15   3   2          3.27          0.45         4.30 o                         
  16   3   2          6.87         17.59         5.70 o                         
 -16   4   2          3.31         -4.73         5.09 o                         
 -15   4   2          0.51          5.49         4.74 o                         
 -14   4   2         14.34          8.73         4.26 o                         
 -13   4   2         18.74         11.93         4.44 o                         
 -12   4   2         51.48         48.14         4.18 o                         
 -11   4   2         53.46         54.22         5.21 o                         
 -10   4   2         49.02         50.39         4.32 o                         
  -9   4   2          6.35          6.41         4.37 o                         
  -8   4   2         54.66         62.26         4.50 o                         
  -7   4   2          0.09          4.20         5.50 o                         
  -6   4   2         46.52         50.23         4.60 o                         
  -5   4   2         17.26         20.39         5.45 o                         
  -4   4   2         30.96         32.05         4.66 o                         
  -3   4   2         21.67         21.83         4.65 o                         
  -2   4   2        960.96        964.97         9.86 o                         
  -1   4   2        559.43        551.01         7.15 o                         
   0   4   2        444.56        450.24         8.90 o                         
   1   4   2        235.29        241.54         6.32 o                         
   2   4   2        433.83        426.93        11.43 o                         
   3   4   2         49.50         53.46         4.60 o                         
   4   4   2          1.60          1.30         3.75 o                         
   5   4   2        280.74        275.52         6.73 o                         
   6   4   2        447.52        443.10         7.49 o                         
   7   4   2        187.61        187.34         4.76 o                         
   8   4   2          2.52          2.11         4.55 o                         
   9   4   2         70.16         76.80         5.04 o                         
  10   4   2        133.28        127.94         5.62 o                         
  11   4   2         20.00         23.88         4.91 o                         
  12   4   2          3.02          4.38         4.23 o                         
  13   4   2          0.43          0.36         4.86 o                         
  14   4   2          0.38          5.08         4.73 o                         
  15   4   2          0.75         -1.21         5.64 o                         
 -15   5   2          0.51          2.79         5.61 o                         
 -14   5   2         10.06         11.03         6.21 o                         
 -13   5   2          6.94          3.80         4.71 o                         
 -12   5   2          1.89          6.11         4.58 o                         
 -11   5   2          0.01          6.77         4.28 o                         
 -10   5   2          0.73          2.08         4.75 o                         
  -9   5   2          2.58          4.09         4.39 o                         
  -8   5   2         12.91         12.54         5.15 o                         
  -7   5   2          0.15         -1.06         4.20 o                         
  -6   5   2          7.66         16.14         5.23 o                         
  -5   5   2         72.30         71.78         5.37 o                         
  -4   5   2         13.75         16.44         3.79 o                         
  -3   5   2          1.63          3.88         4.15 o                         
  -2   5   2         62.95         58.45         5.69 o                         
  -1   5   2        214.34        208.24         4.95 o                         
   0   5   2         26.92         28.31         4.11 o                         
   1   5   2         52.29         49.76         4.80 o                         
   2   5   2         98.72        107.39         4.89 o                         
   3   5   2         56.77         64.24         4.80 o                         
   4   5   2          1.76          5.28         4.47 o                         
   5   5   2         14.92         17.64         4.53 o                         
   6   5   2         24.51         29.26         4.07 o                         
   7   5   2          0.24          2.19         3.31 o                         
   8   5   2         13.25         14.17         4.16 o                         
   9   5   2         24.66         22.10         4.92 o                         
  10   5   2          9.86         16.75         5.76 o                         
  11   5   2          1.96          9.33         5.04 o                         
  12   5   2          3.18          4.15         5.16 o                         
  13   5   2          3.72          6.19         4.68 o                         
  14   5   2          0.14          0.01         5.69 o                         
 -13   6   2          9.18          4.00         4.59 o                         
 -12   6   2          8.80          5.77         5.05 o                         
 -11   6   2          4.04          4.33         5.12 o                         
 -10   6   2          0.17          8.59         5.39 o                         
  -9   6   2          8.88         10.87         5.64 o                         
  -8   6   2          3.41          6.08         5.51 o                         
  -7   6   2          0.71         -3.02         5.13 o                         
  -6   6   2          1.22          6.66         4.46 o                         
  -5   6   2         26.80         27.50         4.90 o                         
  -4   6   2          1.84          1.55         4.93 o                         
  -3   6   2          1.50          5.60         4.73 o                         
  -2   6   2          9.30         10.85         4.54 o                         
  -1   6   2        211.59        211.69         5.51 o                         
   0   6   2         83.50         88.14         5.33 o                         
   1   6   2          0.07          1.60         5.17 o                         
   2   6   2         18.06         20.03         5.12 o                         
   3   6   2          7.47          7.40         3.87 o                         
   4   6   2          2.24          7.56         4.48 o                         
   5   6   2         30.91         31.59         3.99 o                         
   6   6   2         19.56         17.11         4.28 o                         
   7   6   2         10.08         11.38         3.65 o                         
   8   6   2          5.39          7.78         3.68 o                         
   9   6   2          2.25          5.17         5.02 o                         
  10   6   2          4.37          3.28         4.63 o                         
  11   6   2          2.06          4.05         4.80 o                         
  12   6   2          7.99          7.27         5.19 o                         
  13   6   2          0.92          1.64         5.96 o                         
 -11   7   2          5.97          9.80         6.57 o                         
 -10   7   2          0.28         -2.41         7.55 o                         
  -9   7   2          2.59          6.42         5.40 o                         
  -8   7   2          0.10          1.30         5.15 o                         
  -7   7   2          0.18          1.04         5.89 o                         
  -6   7   2         11.29         20.85         5.72 o                         
  -5   7   2         18.86         17.45         4.88 o                         
  -4   7   2         12.25         14.42         4.99 o                         
  -3   7   2          0.88          1.32         4.70 o                         
  -2   7   2         21.05         23.81         5.72 o                         
  -1   7   2          0.72          4.80         5.52 o                         
   0   7   2         19.15         20.73         4.87 o                         
   1   7   2         16.60         22.42         5.01 o                         
   2   7   2          2.24          5.40         4.13 o                         
   3   7   2          1.41          2.39         4.79 o                         
   4   7   2          1.26          1.06         4.87 o                         
   5   7   2          0.29         -0.75         3.79 o                         
   6   7   2          6.59          6.47         4.39 o                         
   7   7   2          1.36         -0.42         4.57 o                         
   8   7   2          0.48         -0.79         4.73 o                         
   9   7   2          0.53          3.89         4.11 o                         
  10   7   2          5.71          5.35         4.01 o                         
  -8   8   2          0.45          0.83         5.83 o                         
  -7   8   2          0.50          4.12         6.33 o                         
  -6   8   2          3.06          6.55         7.59 o                         
  -5   8   2          3.77          7.71         7.25 o                         
  -4   8   2          7.76          6.76         5.18 o                         
  -3   8   2          5.57          5.31         4.72 o                         
  -2   8   2         36.88         32.69         6.31 o                         
  -1   8   2         28.43         24.33         6.45 o                         
   0   8   2         10.15          8.05         6.09 o                         
   1   8   2          2.57          4.31         5.27 o                         
   2   8   2          1.03          1.52         5.20 o                         
   3   8   2          0.01          2.85         4.58 o                         
   4   8   2          0.00         -1.80         5.56 o                         
   5   8   2          4.50          4.85         6.38 o                         
   6   8   2          9.52          9.24         6.42 o                         
   7   8   2          0.20          1.41         4.63 o                         
 -18   1   3          0.07          1.33         4.67 o                         
 -17   1   3          0.00          3.68         4.41 o                         
 -16   1   3          3.82          5.44         4.57 o                         
 -15   1   3          2.62          5.49         3.71 o                         
 -14   1   3          2.34          5.67         4.20 o                         
 -13   1   3        123.38        122.51         4.73 o                         
 -12   1   3         29.22         27.03         3.91 o                         
 -11   1   3          4.63          1.02         3.57 o                         
 -10   1   3         22.70         22.19         3.46 o                         
  -9   1   3         64.05         60.44         3.43 o                         
  -8   1   3        166.69        163.05         9.21 o                         
  -7   1   3        117.42        120.25         4.05 o                         
  -6   1   3       2638.83       2703.70        17.46 o                         
  -5   1   3        132.49        140.63         5.17 o                         
  -4   1   3          7.84         10.68         4.14 o                         
  -3   1   3        944.66        942.08        43.05 o                         
  -2   1   3       5207.43       4934.96       147.83 o                         
  -1   1   3       2613.19       2557.43        28.12 o                         
   0   1   3       1087.35       1077.13        22.36 o                         
   1   1   3         78.51         65.34         9.34 o                         
   2   1   3         53.58         48.97         6.92 o                         
   3   1   3        866.67        856.32        12.53 o                         
   4   1   3        602.39        667.53        14.00 o                         
   5   1   3        328.86        363.26         6.71 o                         
   6   1   3          5.88         15.15         4.74 o                         
   7   1   3          3.00          5.27         4.44 o                         
   8   1   3          3.17          0.52         4.48 o                         
   9   1   3         65.08         71.25         4.04 o                         
  10   1   3         16.45         14.04         4.12 o                         
  11   1   3         22.57         29.28         4.63 o                         
  12   1   3          7.94          6.87         4.83 o                         
  13   1   3         48.77         40.06         4.52 o                         
  14   1   3          0.30         -0.67         4.12 o                         
  15   1   3          0.36          3.63         5.33 o                         
  16   1   3          0.84          0.84         4.86 o                         
  17   1   3          0.94          7.40         4.73 o                         
 -18   2   3          0.17          1.33         8.61 o                         
 -17   2   3          0.52          5.73         4.19 o                         
 -16   2   3          1.51          3.08         4.25 o                         
 -15   2   3         12.79         15.99         3.72 o                         
 -14   2   3         26.60         17.09         3.53 o                         
 -13   2   3         70.28         67.52         4.19 o                         
 -12   2   3        114.12        123.90         4.25 o                         
 -11   2   3          3.94          4.39         3.05 o                         
 -10   2   3         14.15         16.90         3.45 o                         
  -9   2   3        192.91        191.88         5.03 o                         
  -8   2   3          1.69          5.39         3.68 o                         
  -7   2   3         92.18        100.38         4.25 o                         
  -6   2   3        611.80        646.05        10.38 o                         
  -5   2   3         29.73         30.26         4.57 o                         
  -4   2   3         73.76         79.78         5.76 o                         
  -3   2   3          1.85          7.23         6.18 o                         
  -2   2   3        222.07        242.91         7.15 o                         
  -1   2   3         71.35         67.56         5.69 o                         
   0   2   3        155.12        173.00         6.79 o                         
   1   2   3         44.02         49.54         7.53 o                         
   2   2   3        155.03        122.53         7.02 o                         
   3   2   3          0.01          4.01         4.86 o                         
   4   2   3        190.05        202.19         6.37 o                         
   5   2   3       3151.49       3158.53        28.67 o                         
   6   2   3        390.90        413.86         6.14 o                         
   7   2   3         27.55         34.17         4.06 o                         
   8   2   3        270.70        293.56         5.55 o                         
   9   2   3          4.71          3.12         3.73 o                         
  10   2   3          8.32          7.48         3.73 o                         
  11   2   3          8.00         11.85         4.65 o                         
  12   2   3         22.27         19.20         4.29 o                         
  13   2   3          0.40          6.76         5.62 o                         
  14   2   3          0.48          4.40         4.18 o                         
  15   2   3          1.64          8.15         4.64 o                         
  16   2   3          4.34         10.97         5.68 o                         
 -17   3   3          1.43         -0.29         4.81 o                         
 -16   3   3          0.34         -0.83         5.40 o                         
 -15   3   3          7.65          8.52         4.70 o                         
 -14   3   3          8.26          9.73         4.36 o                         
 -13   3   3         32.74         34.85         3.83 o                         
 -12   3   3          1.92          1.97         4.22 o                         
 -11   3   3          2.51          6.06         3.77 o                         
 -10   3   3         80.83         77.81         4.87 o                         
  -9   3   3         18.46         13.34         4.03 o                         
  -8   3   3          9.77          7.67         4.33 o                         
  -7   3   3         35.30         45.05         4.83 o                         
  -6   3   3         93.95         93.91         5.07 o                         
  -5   3   3          6.55          5.79         5.01 o                         
  -4   3   3        807.30        768.00        28.99 o                         
  -3   3   3        147.60        144.11         5.60 o                         
  -2   3   3          3.74          7.95         4.35 o                         
  -1   3   3        219.92        205.04         5.25 o                         
   0   3   3        314.12        304.72         6.84 o                         
   1   3   3        458.67        448.84         9.23 o                         
   2   3   3         20.78         19.72         4.47 o                         
   3   3   3         36.53         36.63         5.67 o                         
   4   3   3         84.69         82.54         5.51 o                         
   5   3   3          0.04         -4.56         4.46 o                         
   6   3   3          1.37          3.50         4.26 o                         
   7   3   3          3.72          5.15         4.09 o                         
   8   3   3          8.82         18.91         5.27 o                         
   9   3   3         36.66         38.98         4.13 o                         
  10   3   3        128.34        128.11         4.85 o                         
  11   3   3          4.48         10.63         4.34 o                         
  12   3   3          1.03         -1.19         3.96 o                         
  13   3   3          0.68         -3.85         4.10 o                         
  14   3   3          0.65         -1.67         5.21 o                         
  15   3   3          0.04          5.66         4.82 o                         
  16   3   3          3.86         10.53         4.83 o                         
 -16   4   3          1.15          3.20         5.08 o                         
 -15   4   3          2.50          1.82         6.91 o                         
 -14   4   3          3.14          2.71         5.16 o                         
 -13   4   3         15.90         14.95         4.54 o                         
 -12   4   3         41.14         43.57         4.13 o                         
 -11   4   3          9.55         17.64         4.84 o                         
 -10   4   3          6.14          3.92         5.25 o                         
  -9   4   3          3.29          8.53         4.75 o                         
  -8   4   3          0.80          4.39         4.87 o                         
  -7   4   3         14.73         12.02         6.53 o                         
  -6   4   3          0.50          2.34         5.28 o                         
  -5   4   3          0.17         -4.68         4.52 o                         
  -4   4   3        100.99         98.97         5.52 o                         
  -3   4   3         46.29         68.15         8.78 o                         
  -2   4   3         51.81         57.73         4.70 o                         
  -1   4   3         80.73         85.08         4.52 o                         
   0   4   3          8.52          8.07         4.10 o                         
   1   4   3        226.35        223.47         6.00 o                         
   2   4   3         21.78         21.62         3.73 o                         
   3   4   3          2.21          6.02         3.77 o                         
   4   4   3          3.07          5.83         4.12 o                         
   5   4   3        169.12        173.49         9.72 o                         
   6   4   3        127.45        123.16         6.03 o                         
   7   4   3         13.49         13.22         3.63 o                         
   8   4   3          4.58          7.09         3.88 o                         
   9   4   3         15.17         18.29         4.64 o                         
  10   4   3          2.99          9.93         4.85 o                         
  11   4   3         15.40         14.14         5.52 o                         
  12   4   3          0.01          7.97         4.90 o                         
  13   4   3          0.41          2.56         6.07 o                         
  14   4   3          0.76          6.97         4.76 o                         
  15   4   3          0.05          4.35         4.99 o                         
 -15   5   3          0.03         -2.73         5.00 o                         
 -14   5   3          4.85          2.95         5.46 o                         
 -13   5   3          9.26         12.18         4.60 o                         
 -12   5   3         23.17         22.91         4.86 o                         
 -11   5   3          7.53          9.59         4.35 o                         
 -10   5   3         11.75         16.23         4.93 o                         
  -9   5   3          2.28          7.92         5.25 o                         
  -8   5   3          8.08          7.67         4.60 o                         
  -7   5   3         36.58         39.49         5.65 o                         
  -6   5   3        107.96        106.25         5.31 o                         
  -5   5   3         54.97         46.78         4.77 o                         
  -4   5   3         67.61         72.28         4.70 o                         
  -3   5   3         20.23         21.53         4.94 o                         
  -2   5   3         51.87         49.99         4.20 o                         
  -1   5   3         14.06         12.83         3.89 o                         
   0   5   3         22.51         22.85         4.56 o                         
   1   5   3        108.39        110.40         5.12 o                         
   2   5   3          0.07          4.88         4.47 o                         
   3   5   3         16.44         17.50         4.58 o                         
   4   5   3          0.64          3.46         3.91 o                         
   5   5   3          0.63          2.60         4.06 o                         
   6   5   3          2.41          3.12         3.57 o                         
   7   5   3         47.09         49.45         4.26 o                         
   8   5   3         29.01         25.37         7.16 o                         
   9   5   3          0.94          4.79         4.88 o                         
  10   5   3         16.32         15.35         4.63 o                         
  11   5   3          0.01          4.32         5.18 o                         
  12   5   3          8.25         10.29         4.91 o                         
  13   5   3          2.74          2.93         5.52 o                         
  14   5   3          0.03          8.36         5.69 o                         
 -13   6   3          0.60          5.94         6.35 o                         
 -12   6   3          0.05          3.49         6.05 o                         
 -11   6   3          2.68          5.62         5.88 o                         
 -10   6   3          0.40          2.42         5.98 o                         
  -9   6   3          2.61          2.91         6.98 o                         
  -8   6   3          9.71         10.42         5.62 o                         
  -7   6   3          7.24          3.43         4.74 o                         
  -6   6   3         17.51         23.00         5.34 o                         
  -5   6   3         11.67         20.83         5.47 o                         
  -4   6   3          0.71          1.73         5.01 o                         
  -3   6   3          2.57          3.02         4.24 o                         
  -2   6   3        111.00        113.40         5.63 o                         
  -1   6   3          2.15          3.20         4.83 o                         
   0   6   3         20.43         21.95         4.78 o                         
   1   6   3         55.05         57.28         4.32 o                         
   2   6   3          0.08          1.65         4.45 o                         
   3   6   3          3.37          4.94         4.43 o                         
   4   6   3         19.48         20.13         5.25 o                         
   5   6   3         45.18         33.92         4.89 o                         
   6   6   3         12.63         11.39         4.22 o                         
   7   6   3          1.49          5.83         3.82 o                         
   8   6   3          5.22         12.02         4.64 o                         
   9   6   3          9.15          7.22         4.27 o                         
  10   6   3          0.79          3.16         4.22 o                         
  11   6   3          0.65          4.76         5.70 o                         
  12   6   3          0.87         -0.05         5.77 o                         
 -11   7   3          0.80          2.45         6.56 o                         
 -10   7   3          2.56          6.42         5.23 o                         
  -9   7   3          0.73         -0.95         6.06 o                         
  -8   7   3          1.30          6.78         5.03 o                         
  -7   7   3          1.50          1.79         5.77 o                         
  -6   7   3          0.35          2.84         5.88 o                         
  -5   7   3          0.76          0.69         7.06 o                         
  -4   7   3          0.44          3.69         5.29 o                         
  -3   7   3          0.22          5.43         4.66 o                         
  -2   7   3         73.78         70.52         8.24 o                         
  -1   7   3         12.50          7.52         5.46 o                         
   0   7   3         10.96         13.41         4.95 o                         
   1   7   3          3.44          3.80         4.63 o                         
   2   7   3          1.46         -0.94         4.13 o                         
   3   7   3          0.11          0.86         3.89 o                         
   4   7   3          2.08          3.97         5.14 o                         
   5   7   3          0.88          0.51         4.61 o                         
   6   7   3          1.72          6.36         5.87 o                         
   7   7   3          0.86          4.55         3.75 o                         
   8   7   3          0.12          4.58         4.40 o                         
   9   7   3          0.41          1.66         4.23 o                         
  10   7   3          0.06          3.71         4.69 o                         
  -8   8   3          0.16          6.29         6.60 o                         
  -7   8   3          1.13         -4.62         5.48 o                         
  -6   8   3          0.40         -2.23         5.29 o                         
  -5   8   3          0.12          1.11         6.05 o                         
  -4   8   3          2.22          6.43         7.51 o                         
  -3   8   3          0.17          7.07        10.40 o                         
  -2   8   3          5.55          8.97         8.49 o                         
  -1   8   3         16.03         14.85         8.44 o                         
   0   8   3          0.03          5.17         7.34 o                         
   1   8   3          4.68          5.18         5.23 o                         
   2   8   3          1.46          3.27         4.25 o                         
   3   8   3          0.01          2.38         4.32 o                         
   4   8   3          6.63          3.69         4.90 o                         
   5   8   3          3.50          5.21         6.30 o                         
   6   8   3          5.60          7.50         5.64 o                         
   7   8   3          0.41          2.71         6.11 o                         
 -18   0   4          0.02          0.76         5.66 o                         
 -17   0   4          0.68          8.66         5.54 o                         
 -16   0   4         17.17         15.06         6.03 o                         
 -15   0   4          1.36          5.54         5.42 o                         
 -14   0   4         12.62         11.80         5.64 o                         
 -13   0   4          4.26          8.74         5.34 o                         
 -12   0   4         27.21         20.79         4.48 o                         
 -11   0   4         89.04         88.76         5.67 o                         
 -10   0   4        207.92        210.77         6.63 o                         
  -9   0   4        111.39        104.54         5.81 o                         
  -8   0   4         32.23         37.59         5.41 o                         
  -7   0   4       2188.83       2144.02       140.43 o                         
  -6   0   4         28.64         32.92         6.39 o                         
  -5   0   4        165.45        159.04         6.23 o                         
  -4   0   4        271.09        282.86         7.57 o                         
  -3   0   4        398.10        431.36        10.27 o                         
  -2   0   4       1356.13       1362.10        20.04 o                         
   3   0   4        937.74        952.07        16.63 o                         
   4   0   4       2834.92       2979.22        23.94 o                         
   5   0   4          7.97          7.38         9.59 o                         
   6   0   4        351.90        355.40         9.65 o                         
   7   0   4         17.12         16.05         6.71 o                         
   8   0   4        180.55        155.66         7.37 o                         
   9   0   4          3.83         14.15         6.46 o                         
  10   0   4          7.50         12.30         6.23 o                         
  11   0   4         10.93          4.55         6.41 o                         
  12   0   4         72.01         60.92         7.21 o                         
  13   0   4          2.61         -0.79         6.78 o                         
  14   0   4          4.75         -3.06         7.53 o                         
  15   0   4          0.02         -2.71         7.55 o                         
  16   0   4          0.54          4.54        11.20 o                         
 -18   1   4          1.07          5.50         4.77 o                         
 -17   1   4          0.13         -0.54         4.18 o                         
 -16   1   4         10.48         13.36         3.67 o                         
 -15   1   4         14.64         13.73         3.63 o                         
 -14   1   4         47.56         46.71         4.21 o                         
 -13   1   4          0.08          1.21         3.26 o                         
 -12   1   4          0.16          1.49         3.69 o                         
 -11   1   4         13.12         17.30         3.47 o                         
 -10   1   4         17.29         16.31         3.99 o                         
  -9   1   4         69.60         69.82         3.91 o                         
  -8   1   4         13.23         14.65         3.67 o                         
  -7   1   4        987.59       1009.92        10.36 o                         
  -6   1   4        150.15        168.18         4.44 o                         
  -5   1   4          6.39          6.44         4.39 o                         
  -4   1   4        113.44         99.27         4.78 o                         
  -3   1   4        555.48        558.47         8.37 o                         
  -2   1   4        859.00        879.86         9.35 o                         
  -1   1   4         38.32         41.69         7.71 o                         
   1   1   4         25.53         28.15         8.01 o                         
   2   1   4        138.15        129.95        11.72 o                         
   3   1   4        481.15        462.61        13.54 o                         
   4   1   4        486.81        497.32         8.06 o                         
   5   1   4        304.02        338.44         8.10 o                         
   6   1   4          1.74          2.07         3.78 o                         
   7   1   4         23.45         27.52         4.51 o                         
   8   1   4         88.25         87.96         4.51 o                         
   9   1   4          0.17          7.11         4.61 o                         
  10   1   4         23.96         29.37         5.19 o                         
  11   1   4          1.01          6.76         3.78 o                         
  12   1   4         58.17         55.31         5.15 o                         
  13   1   4          0.21          2.87         3.95 o                         
  14   1   4          2.83          4.03         4.20 o                         
  15   1   4          0.13          4.96         5.31 o                         
  16   1   4          0.08          1.12         4.69 o                         
 -17   2   4          0.06          5.77         4.50 o                         
 -16   2   4          4.17          0.41         4.61 o                         
 -15   2   4          4.16          9.07         4.16 o                         
 -14   2   4          2.05          5.53         3.95 o                         
 -13   2   4          4.37          8.00         3.73 o                         
 -12   2   4         48.43         50.95         3.73 o                         
 -11   2   4          2.13          8.42         4.46 o                         
 -10   2   4          2.91          2.94         4.49 o                         
  -9   2   4         11.40         15.26         4.11 o                         
  -8   2   4          4.96          8.06         3.60 o                         
  -7   2   4        296.58        314.61         6.26 o                         
  -6   2   4          6.60          9.21         3.72 o                         
  -5   2   4        463.52        466.88         6.84 o                         
  -4   2   4        384.21        360.53         7.70 o                         
  -3   2   4         25.13         22.81         4.57 o                         
  -2   2   4        138.93        142.18         5.89 o                         
  -1   2   4         49.70         41.89         6.79 o                         
   0   2   4        665.16        643.27        14.23 o                         
   1   2   4        304.20        301.14        10.93 o                         
   2   2   4        340.54        353.74        17.12 o                         
   3   2   4         47.62         45.82         5.66 o                         
   4   2   4          0.80          2.87         4.95 o                         
   5   2   4         18.27         15.61         5.25 o                         
   6   2   4         93.41         94.85         5.00 o                         
   7   2   4         53.15         57.37         4.58 o                         
   8   2   4         63.47         69.89         4.40 o                         
   9   2   4          5.78          9.26         4.00 o                         
  10   2   4          1.67          0.95         3.66 o                         
  11   2   4          2.49          0.23         3.90 o                         
  12   2   4          5.36         10.19         4.95 o                         
  13   2   4          0.18         -0.27         4.07 o                         
  14   2   4          0.15          1.70         4.26 o                         
  15   2   4          2.27          6.21         4.99 o                         
  16   2   4          4.46          1.96         5.83 o                         
 -17   3   4          1.00          5.32         5.07 o                         
 -16   3   4          0.82         -0.96         4.41 o                         
 -15   3   4          1.13          4.61         3.91 o                         
 -14   3   4          2.13          4.17         4.10 o                         
 -13   3   4          0.60          1.45         3.63 o                         
 -12   3   4          4.19          4.63         3.85 o                         
 -11   3   4         18.43         26.70         3.84 o                         
 -10   3   4          0.05          6.44         3.93 o                         
  -9   3   4          0.58          2.15         3.55 o                         
  -8   3   4         47.22         50.83         4.72 o                         
  -7   3   4        191.49        200.37         5.90 o                         
  -6   3   4        319.71        332.50         7.07 o                         
  -5   3   4        490.85        469.60        37.90 o                         
  -4   3   4       1309.23       1272.42        31.82 o                         
  -3   3   4        713.62        705.61        13.42 o                         
  -2   3   4          7.67         10.03         4.63 o                         
  -1   3   4         26.58         32.68         6.51 o                         
   0   3   4        325.76        320.26         8.66 o                         
   1   3   4       1041.49       1069.47        15.04 o                         
   2   3   4        256.74        249.97         5.53 o                         
   3   3   4        105.64         99.99         5.97 o                         
   4   3   4         57.31         51.04         6.66 o                         
   5   3   4        110.74        105.19         5.19 o                         
   6   3   4         30.69         32.73         3.62 o                         
   7   3   4         19.00         18.08         3.72 o                         
   8   3   4         44.89         44.29         4.31 o                         
   9   3   4         92.81         86.40         5.02 o                         
  10   3   4          6.58         11.61         4.78 o                         
  11   3   4          5.63          9.27         4.84 o                         
  12   3   4          8.20         11.13         5.77 o                         
  13   3   4         18.86         20.21         4.75 o                         
  14   3   4          0.08         -2.50         4.66 o                         
  15   3   4          0.58         -2.74         4.56 o                         
 -16   4   4          1.76          3.33         5.54 o                         
 -15   4   4          0.04          1.11         5.21 o                         
 -14   4   4          0.35          3.32         4.45 o                         
 -13   4   4         11.51          8.43         5.15 o                         
 -12   4   4          0.28          3.44         4.87 o                         
 -11   4   4         13.82         15.29         4.23 o                         
 -10   4   4          8.55          5.56         4.90 o                         
  -9   4   4          3.99         -1.59         5.21 o                         
  -8   4   4          0.20         -2.79         4.22 o                         
  -7   4   4         54.26         49.10         4.87 o                         
  -6   4   4         80.82         78.30         5.34 o                         
  -5   4   4          6.22          6.49         6.62 o                         
  -4   4   4        420.69        440.04        24.54 o                         
  -3   4   4         89.81         72.68         4.93 o                         
  -2   4   4        127.31        128.83         4.92 o                         
  -1   4   4         58.52         59.88         6.59 o                         
   0   4   4         31.52         33.63         4.20 o                         
   1   4   4          0.11         -1.94         3.84 o                         
   2   4   4          5.40          6.62         3.85 o                         
   3   4   4         12.18         15.76         3.65 o                         
   4   4   4         69.02         72.97         5.77 o                         
   5   4   4        112.00        120.10         5.97 o                         
   6   4   4         24.62         23.19         5.12 o                         
   7   4   4        202.18        204.35         9.27 o                         
   8   4   4         37.36         36.18         4.76 o                         
   9   4   4          0.50         -0.43         3.95 o                         
  10   4   4         38.20         40.41         5.62 o                         
  11   4   4          1.14          5.73         4.27 o                         
  12   4   4          0.23         -0.92         4.63 o                         
  13   4   4          2.68          5.05         5.32 o                         
  14   4   4          2.09          2.21         5.58 o                         
 -15   5   4          1.07          2.15         5.99 o                         
 -14   5   4          4.76          2.02         5.69 o                         
 -13   5   4          1.34          6.13         6.75 o                         
 -12   5   4          3.59          9.98         5.92 o                         
 -11   5   4         33.62         34.64         4.97 o                         
 -10   5   4          0.00          5.37         4.71 o                         
  -9   5   4          0.25         -2.53         5.46 o                         
  -8   5   4         17.59         18.73         5.34 o                         
  -7   5   4          0.13          7.37         5.22 o                         
  -6   5   4          0.12          5.76         6.15 o                         
  -5   5   4         20.22         20.09         5.33 o                         
  -4   5   4         40.13         42.42         5.61 o                         
  -3   5   4         37.86         36.80         4.73 o                         
  -2   5   4          3.09          1.78         4.53 o                         
  -1   5   4          0.44          0.76         4.91 o                         
   0   5   4         32.50         33.92         4.25 o                         
   1   5   4         10.80          9.20         5.16 o                         
   2   5   4          6.04          7.63         3.99 o                         
   3   5   4          0.29          2.29         3.88 o                         
   4   5   4         14.60         17.97         4.54 o                         
   5   5   4         24.26         32.30         4.74 o                         
   6   5   4          0.88          4.49         4.11 o                         
   7   5   4         25.86         25.69         4.28 o                         
   8   5   4         89.77         88.90         4.40 o                         
   9   5   4         49.89         50.42         5.37 o                         
  10   5   4         10.20          4.83         5.96 o                         
  11   5   4          0.26          5.57         4.67 o                         
  12   5   4          0.08          2.31         4.85 o                         
  13   5   4          0.48          2.29         4.94 o                         
 -13   6   4          9.28          5.91         6.44 o                         
 -12   6   4          3.59          6.16         5.51 o                         
 -11   6   4          6.30          6.89         8.39 o                         
 -10   6   4          0.10         -1.48         5.17 o                         
  -9   6   4          0.04          3.53         5.22 o                         
  -8   6   4          3.16         -2.95         5.56 o                         
  -7   6   4          1.32          0.43         4.92 o                         
  -6   6   4         11.86         14.16         5.25 o                         
  -5   6   4          0.75          5.75         5.91 o                         
  -4   6   4          6.85         11.72         4.60 o                         
  -3   6   4         10.01         11.47         6.54 o                         
  -2   6   4         71.18         83.69         9.70 o                         
  -1   6   4         48.23         49.17         5.44 o                         
   0   6   4         15.34         16.17         4.77 o                         
   1   6   4         27.82         26.22         4.82 o                         
   2   6   4          1.44          3.88         4.82 o                         
   3   6   4          0.36          1.88         4.00 o                         
   4   6   4          7.22          8.41         4.10 o                         
   5   6   4         48.15         44.82         5.74 o                         
   6   6   4          1.53          2.59         3.87 o                         
   7   6   4          9.89         11.09         4.50 o                         
   8   6   4          5.46          4.89         3.88 o                         
   9   6   4          0.44          1.09         4.59 o                         
  10   6   4          3.46          3.61         4.37 o                         
  11   6   4          0.94          0.09         5.78 o                         
 -11   7   4          1.17          4.50         5.64 o                         
 -10   7   4          0.74         -0.14         5.28 o                         
  -9   7   4          0.26          0.26         5.17 o                         
  -8   7   4          0.28          2.60         6.20 o                         
  -7   7   4         16.16         11.71         5.23 o                         
  -6   7   4         12.56          8.68         4.81 o                         
  -5   7   4          5.93         10.31         7.00 o                         
  -4   7   4          1.07          2.87         4.83 o                         
  -3   7   4         13.34         13.64         6.91 o                         
  -2   7   4          5.72          4.29         9.06 o                         
  -1   7   4          0.05          2.85         5.80 o                         
   0   7   4         35.93         34.27         6.20 o                         
   1   7   4          5.30          9.92         5.10 o                         
   2   7   4          5.08          7.57         5.14 o                         
   3   7   4          1.18          0.57         4.13 o                         
   4   7   4          0.08         -2.28         5.09 o                         
   5   7   4          4.76          5.68         4.53 o                         
   6   7   4          1.64          5.06         5.03 o                         
   7   7   4         11.50          8.67         4.59 o                         
   8   7   4          0.00          2.45         4.16 o                         
   9   7   4          0.12         -0.06         4.95 o                         
  -7   8   4          1.21          6.27         7.76 o                         
  -6   8   4          0.70          1.63         9.25 o                         
  -5   8   4          0.01         -2.82         7.52 o                         
  -4   8   4          1.02          0.35        10.74 o                         
  -3   8   4          3.16          1.05        10.73 o                         
  -2   8   4          0.51          3.73        10.30 o                         
  -1   8   4          1.72          6.05         8.21 o                         
   0   8   4          7.17          7.32         6.38 o                         
   1   8   4          0.85         -1.56         5.33 o                         
   2   8   4          0.00          1.79         4.71 o                         
   3   8   4          0.54          5.08         4.91 o                         
   4   8   4          9.71         10.72         5.46 o                         
   5   8   4          0.02          0.14         4.91 o                         
   6   8   4          2.88          2.57         5.36 o                         
 -18   1   5          2.94          8.26         5.20 o                         
 -17   1   5          0.00          1.08         4.51 o                         
 -16   1   5          9.33          9.94         3.85 o                         
 -15   1   5          8.00          5.37         3.68 o                         
 -14   1   5          0.13          4.00         3.57 o                         
 -13   1   5          8.10         12.33         3.80 o                         
 -12   1   5         35.43         41.91         3.37 o                         
 -11   1   5          7.04          6.30         3.22 o                         
 -10   1   5         17.31         26.67         3.65 o                         
  -9   1   5          4.61          3.43         3.50 o                         
  -8   1   5         26.99         26.77         4.07 o                         
  -7   1   5        269.59        274.41         4.63 o                         
  -6   1   5        113.00        125.17         4.13 o                         
  -5   1   5         96.66         95.05         4.18 o                         
  -4   1   5         20.90         16.77         4.48 o                         
  -3   1   5         27.35         24.94         4.17 o                         
  -2   1   5        298.83        289.54         7.22 o                         
  -1   1   5          9.65         13.27         9.67 o                         
   1   1   5        865.54        881.02        15.06 o                         
   2   1   5         71.66         72.31         7.43 o                         
   3   1   5        104.30         94.17         7.49 o                         
   4   1   5         28.24         37.10         6.70 o                         
   5   1   5        127.52        137.53         5.63 o                         
   6   1   5         16.16         13.52         6.48 o                         
   7   1   5         10.79         11.51         4.71 o                         
   8   1   5         33.72         30.94         4.81 o                         
   9   1   5         15.03         12.25         4.51 o                         
  10   1   5          1.09          0.97         5.45 o                         
  11   1   5         25.06         26.60         5.00 o                         
  12   1   5          7.77         13.37         4.98 o                         
  13   1   5          3.24          3.53         7.17 o                         
  14   1   5          0.32          8.88         6.05 o                         
  15   1   5          1.64          3.47         5.67 o                         
 -17   2   5          3.19          5.55         4.11 o                         
 -16   2   5          4.75          4.58         4.43 o                         
 -15   2   5          0.00          4.67         4.09 o                         
 -14   2   5          3.82         10.97         3.94 o                         
 -13   2   5          1.88          7.30         4.19 o                         
 -12   2   5          8.44         11.15         3.40 o                         
 -11   2   5         43.11         39.46         3.67 o                         
 -10   2   5          1.71          2.64         3.67 o                         
  -9   2   5         38.45         40.60         4.23 o                         
  -8   2   5        186.25        196.14         4.91 o                         
  -7   2   5        106.35        105.48         4.41 o                         
  -6   2   5        105.06        104.49         4.57 o                         
  -5   2   5        728.30        685.45         7.74 o                         
  -4   2   5          8.96         12.40         4.50 o                         
  -3   2   5        371.13        362.69         6.33 o                         
  -2   2   5         53.86         54.66         7.43 o                         
  -1   2   5        127.10        139.76         6.87 o                         
   0   2   5         61.98         62.40         6.88 o                         
   1   2   5        516.49        564.46        14.28 o                         
   2   2   5        260.99        291.33        11.56 o                         
   3   2   5         45.35         51.21         7.34 o                         
   4   2   5         15.90          8.33         6.61 o                         
   5   2   5         10.41          7.59         4.56 o                         
   6   2   5          0.81          1.93         4.24 o                         
   7   2   5          3.28          9.24         3.78 o                         
   8   2   5         44.18         45.00         5.59 o                         
   9   2   5         22.28         18.26         4.53 o                         
  10   2   5          0.09          2.36         5.44 o                         
  11   2   5         18.99         10.66         4.03 o                         
  12   2   5          2.26          1.49         4.89 o                         
  13   2   5          9.10          8.85         6.11 o                         
  14   2   5          1.20         -4.03         5.36 o                         
  15   2   5          4.74          8.20         4.72 o                         
 -17   3   5          0.73          2.56         5.38 o                         
 -16   3   5          0.00         -0.79         4.91 o                         
 -15   3   5          0.84          0.48         4.63 o                         
 -14   3   5          0.55          2.67         3.75 o                         
 -13   3   5          7.77         10.61         3.87 o                         
 -12   3   5         18.99         15.72         4.06 o                         
 -11   3   5          8.59          6.83         3.83 o                         
 -10   3   5          4.13          7.60         3.98 o                         
  -9   3   5         22.05         24.53         4.20 o                         
  -8   3   5         14.01         18.09         3.87 o                         
  -7   3   5         16.55         16.97         4.26 o                         
  -6   3   5          0.03          2.39         5.20 o                         
  -5   3   5          3.88          7.48         4.96 o                         
  -4   3   5        369.40        372.31         7.68 o                         
  -3   3   5        331.40        307.73         7.08 o                         
  -2   3   5         20.02         15.67         6.21 o                         
  -1   3   5        123.66        122.59         6.23 o                         
   0   3   5        108.64        108.61         5.84 o                         
   1   3   5         33.98         32.55         5.18 o                         
   2   3   5          0.11          5.15         4.25 o                         
   3   3   5        168.95        166.09         5.87 o                         
   4   3   5        154.57        151.28         6.14 o                         
   5   3   5         16.67         21.08         8.86 o                         
   6   3   5          8.55          8.59         4.33 o                         
   7   3   5        215.60        214.94         6.76 o                         
   8   3   5         61.61         65.51         4.94 o                         
   9   3   5         14.59         16.64         3.94 o                         
  10   3   5          1.35         -1.72         3.84 o                         
  11   3   5         12.51         16.18         4.92 o                         
  12   3   5          1.38          6.30         5.06 o                         
  13   3   5          0.01          0.14         4.74 o                         
  14   3   5          0.36          2.37         4.53 o                         
  15   3   5          0.12          1.04         6.07 o                         
 -16   4   5          0.00          0.93         5.62 o                         
 -15   4   5          0.08          2.98         6.19 o                         
 -14   4   5          0.33          4.50         4.72 o                         
 -13   4   5          1.99         -3.16         4.39 o                         
 -12   4   5         24.83         28.51         5.13 o                         
 -11   4   5          1.96          5.38         4.26 o                         
 -10   4   5          2.03          4.89         5.30 o                         
  -9   4   5         10.07         16.41         4.52 o                         
  -8   4   5          9.27         10.92         4.47 o                         
  -7   4   5         95.21         95.36         7.12 o                         
  -6   4   5          2.07          8.15         7.76 o                         
  -5   4   5         11.90         15.86         5.45 o                         
  -4   4   5         41.30         38.39         5.73 o                         
  -3   4   5         28.18         23.42         4.79 o                         
  -2   4   5         79.32         86.76        14.22 o                         
  -1   4   5          1.62          5.60         5.17 o                         
   0   4   5          6.92          8.81         4.42 o                         
   1   4   5        101.92        102.19         4.80 o                         
   2   4   5          0.21          5.99         3.83 o                         
   3   4   5          0.05          0.40         4.41 o                         
   4   4   5          6.52          8.52         5.22 o                         
   5   4   5         46.54         44.88         5.56 o                         
   6   4   5         31.54         33.45         5.55 o                         
   7   4   5         51.00         55.35         4.30 o                         
   8   4   5          1.14          6.33         4.70 o                         
   9   4   5          0.32          4.24         4.30 o                         
  10   4   5          2.07          3.46         5.27 o                         
  11   4   5          0.98          4.45         4.17 o                         
  12   4   5          0.14          2.66         4.34 o                         
  13   4   5          4.74          6.78         4.54 o                         
  14   4   5          4.06          6.47         5.68 o                         
 -14   5   5          0.42          0.10         5.64 o                         
 -13   5   5          0.18          1.54         5.90 o                         
 -12   5   5          6.31          9.63         5.24 o                         
 -11   5   5          8.18         11.60         5.92 o                         
 -10   5   5          0.35         -0.04         4.68 o                         
  -9   5   5          1.04         13.92         6.53 o                         
  -8   5   5         12.35         12.08         4.88 o                         
  -7   5   5          4.80         12.53         4.65 o                         
  -6   5   5        101.80        114.10         5.98 o                         
  -5   5   5          2.24         -2.10         6.49 o                         
  -4   5   5         26.81         26.14         5.59 o                         
  -3   5   5         38.67         33.07         5.42 o                         
  -2   5   5          8.79          7.31         5.87 o                         
  -1   5   5        147.54        148.13         6.59 o                         
   0   5   5        130.19        124.51         9.66 o                         
   1   5   5         45.45         46.46         5.31 o                         
   2   5   5         21.62         23.33         5.27 o                         
   3   5   5          0.16         -0.96         3.92 o                         
   4   5   5          0.11         -3.86         3.94 o                         
   5   5   5         15.94         19.20         4.22 o                         
   6   5   5         19.79         28.79         4.82 o                         
   7   5   5         71.28         65.05         6.89 o                         
   8   5   5         10.75          7.38         4.45 o                         
   9   5   5          0.96          8.11         4.52 o                         
  10   5   5          4.93          9.01         4.63 o                         
  11   5   5          0.61          1.80         4.45 o                         
  12   5   5          3.66          6.19         5.58 o                         
 -13   6   5          0.25          5.69         5.65 o                         
 -12   6   5          0.80          0.87         6.28 o                         
 -11   6   5          0.58          4.43         5.88 o                         
 -10   6   5          1.03          5.43         5.13 o                         
  -9   6   5          1.00          3.92         4.80 o                         
  -8   6   5          3.48          0.69         6.69 o                         
  -7   6   5          0.38          4.00         4.71 o                         
  -6   6   5          0.43          6.46         4.52 o                         
  -5   6   5         28.09         30.62         5.75 o                         
  -4   6   5          7.61         12.53         7.89 o                         
  -3   6   5          0.64         -5.51         6.10 o                         
  -2   6   5          8.85          4.67         6.43 o                         
  -1   6   5          0.98          0.07         5.43 o                         
   0   6   5          4.12          4.40         5.31 o                         
   1   6   5          1.39          2.18         4.30 o                         
   2   6   5          1.38          4.58         4.55 o                         
   3   6   5          3.31          2.35         5.47 o                         
   4   6   5          8.52         13.71         4.78 o                         
   5   6   5          0.01          1.33         4.82 o                         
   6   6   5         40.25         35.57         4.68 o                         
   7   6   5          0.01          1.82         4.14 o                         
   8   6   5          1.29          1.89         4.63 o                         
   9   6   5          0.18          2.48         4.21 o                         
  10   6   5          1.35         -1.71         4.91 o                         
  11   6   5          1.29          6.49         5.12 o                         
 -10   7   5          0.29          1.93         6.34 o                         
  -9   7   5          0.01          6.61         5.22 o                         
  -8   7   5          1.58          1.79         6.08 o                         
  -7   7   5          1.72          4.91         6.29 o                         
  -6   7   5          3.72          5.29         5.08 o                         
  -5   7   5          4.37         -0.13         5.16 o                         
  -4   7   5          2.69          6.42         9.93 o                         
  -3   7   5          0.21         10.33         7.19 o                         
  -2   7   5          3.84         -4.43         7.36 o                         
  -1   7   5          3.70          0.01        10.28 o                         
   0   7   5          0.18          1.28         5.62 o                         
   1   7   5          0.04         -1.52         5.10 o                         
   2   7   5          0.08          5.46         6.00 o                         
   3   7   5          0.00          0.60         4.54 o                         
   4   7   5          9.59          8.31         4.67 o                         
   5   7   5          0.04          5.99         5.99 o                         
   6   7   5         13.78         19.33         5.08 o                         
   7   7   5          5.28          6.68         4.47 o                         
   8   7   5          2.19          1.37         4.67 o                         
  -7   8   5          3.34          1.61         5.86 o                         
  -6   8   5          0.19          2.29         6.36 o                         
  -5   8   5          1.83          9.68         8.05 o                         
  -4   8   5          1.28         -3.41         7.63 o                         
  -3   8   5          1.35          1.73         7.98 o                         
  -2   8   5          0.54          3.04         7.85 o                         
  -1   8   5          0.00         -2.72         7.55 o                         
   0   8   5          0.49          0.46        10.56 o                         
   1   8   5          0.90          4.42         6.39 o                         
   2   8   5          0.46          3.16         6.38 o                         
   3   8   5          1.27          2.52         5.64 o                         
   4   8   5          3.38          1.64         5.32 o                         
   5   8   5          0.64          4.68         8.37 o                         
 -17   0   6          6.37          5.25         6.28 o                         
 -16   0   6          0.74          3.89         4.83 o                         
 -15   0   6         12.87         10.46         7.00 o                         
 -14   0   6          0.47          2.75         4.38 o                         
 -13   0   6          0.00         -2.01         5.36 o                         
 -12   0   6        107.85         88.07         9.05 o                         
 -11   0   6        132.57        135.16         6.38 o                         
 -10   0   6         71.15         69.96         6.36 o                         
  -9   0   6         42.70         48.43         5.30 o                         
  -8   0   6         34.67         35.15         6.56 o                         
  -7   0   6         50.69         45.32         4.64 o                         
  -6   0   6        216.45        211.64         6.17 o                         
  -5   0   6        216.19        218.76         8.13 o                         
  -4   0   6        147.80        130.06        10.08 o                         
  -3   0   6         84.01         83.54         7.21 o                         
  -2   0   6         55.46         41.75         9.16 o                         
   3   0   6         57.58         49.26         6.89 o                         
   4   0   6        179.63        175.90         8.56 o                         
   5   0   6         18.76         19.35         6.70 o                         
   6   0   6         64.45         69.11         8.96 o                         
   7   0   6        192.56        177.29         8.18 o                         
   8   0   6         11.21         17.72         6.05 o                         
   9   0   6          1.16         -2.60         6.51 o                         
  10   0   6         55.56         56.19         9.97 o                         
  11   0   6         12.88         26.13         7.00 o                         
  12   0   6         25.44         30.16         7.23 o                         
  13   0   6          1.01          2.09         7.49 o                         
  14   0   6          0.02         -2.66         7.65 o                         
  15   0   6          3.62          5.75         7.65 o                         
 -17   1   6          0.00          5.03         4.58 o                         
 -16   1   6          6.58         13.39         4.75 o                         
 -15   1   6          0.75          1.32         4.15 o                         
 -14   1   6          0.99          3.61         3.45 o                         
 -13   1   6         24.76         31.13         3.69 o                         
 -12   1   6          9.98          9.18         3.56 o                         
 -11   1   6         18.29         16.91         3.89 o                         
 -10   1   6          5.49          9.22         3.62 o                         
  -9   1   6         11.71         12.08         3.24 o                         
  -8   1   6         56.67         62.33         3.66 o                         
  -7   1   6          2.91          4.25         3.42 o                         
  -6   1   6         80.76         79.88         4.43 o                         
  -5   1   6          6.84          9.77         3.90 o                         
  -4   1   6         30.98         25.93         3.78 o                         
  -3   1   6          0.41         -0.93         4.14 o                         
  -2   1   6        169.32        166.53         7.89 o                         
  -1   1   6       1750.21       1837.82        17.91 o                         
   1   1   6        559.54        574.62        12.30 o                         
   2   1   6          9.97         13.44         6.54 o                         
   3   1   6         65.85         55.64         6.65 o                         
   4   1   6         43.76         46.62         8.89 o                         
   5   1   6          0.08         -3.19         4.42 o                         
   6   1   6        585.64        596.28        15.57 o                         
   7   1   6          0.18         -0.23         4.66 o                         
   8   1   6         43.72         39.65         5.53 o                         
   9   1   6          5.00         11.25         6.39 o                         
  10   1   6          0.34          3.20         5.70 o                         
  11   1   6         23.90         22.35         9.06 o                         
  12   1   6          2.10          1.59         4.97 o                         
  13   1   6          0.46         -1.96         5.29 o                         
  14   1   6          0.01          0.42         5.29 o                         
  15   1   6          1.15         -1.39         8.05 o                         
 -17   2   6          0.41         -4.01         4.22 o                         
 -16   2   6          0.00         -1.98         4.17 o                         
 -15   2   6          1.48          3.36         4.19 o                         
 -14   2   6          0.28          1.79         3.64 o                         
 -13   2   6          3.30          4.28         3.55 o                         
 -12   2   6          0.48          0.98         4.26 o                         
 -11   2   6         12.10         13.72         4.14 o                         
 -10   2   6          1.52          2.52         3.29 o                         
  -9   2   6          8.63          5.58         3.64 o                         
  -8   2   6          0.06          1.23         3.63 o                         
  -7   2   6         71.30         65.63         4.45 o                         
  -6   2   6         46.21         48.79         4.74 o                         
  -5   2   6          3.97          4.63         4.48 o                         
  -4   2   6         99.05        101.78         4.67 o                         
  -3   2   6         17.97         16.45         5.08 o                         
  -2   2   6         23.31         16.42         6.44 o                         
  -1   2   6        182.85        186.36         7.52 o                         
   0   2   6         70.74         78.74         5.53 o                         
   1   2   6         92.80         75.47         7.72 o                         
   2   2   6        560.27        532.07        11.46 o                         
   3   2   6        569.66        559.16        12.82 o                         
   4   2   6          6.74          4.96         6.13 o                         
   5   2   6        120.38        111.07         7.33 o                         
   6   2   6          5.11          8.19         4.64 o                         
   7   2   6         62.96         63.91         4.99 o                         
   8   2   6         18.41         23.57         6.64 o                         
   9   2   6         19.09         17.05         5.49 o                         
  10   2   6          0.87          5.88         4.95 o                         
  11   2   6          4.63         14.14         5.55 o                         
  12   2   6          2.15          4.08         6.25 o                         
  13   2   6          0.39          2.61         5.83 o                         
  14   2   6          0.15          7.10         5.54 o                         
 -16   3   6          0.12         -0.73         4.02 o                         
 -15   3   6          0.09          1.98         4.33 o                         
 -14   3   6          0.16         -1.81         5.32 o                         
 -13   3   6          2.94          5.91         3.84 o                         
 -12   3   6         58.21         57.90         4.62 o                         
 -11   3   6          0.06          1.37         4.09 o                         
 -10   3   6          0.28          4.39         3.69 o                         
  -9   3   6          7.60          7.06         5.09 o                         
  -8   3   6          2.13          7.52         4.64 o                         
  -7   3   6         10.71         11.11         4.69 o                         
  -6   3   6         22.24         24.78         4.71 o                         
  -5   3   6        111.65        104.29         5.98 o                         
  -4   3   6         84.65         80.93         4.27 o                         
  -3   3   6         37.80         31.18         4.52 o                         
  -2   3   6         60.63         64.48         5.48 o                         
  -1   3   6         71.05         80.43         5.93 o                         
   0   3   6        758.64        817.11        22.68 o                         
   1   3   6        163.81        166.58         6.32 o                         
   2   3   6         46.88         42.29         5.00 o                         
   3   3   6        163.46        170.83         9.60 o                         
   4   3   6          9.84          6.94         6.59 o                         
   5   3   6        112.55        109.64         7.49 o                         
   6   3   6         89.36         84.40         9.52 o                         
   7   3   6        245.98        244.48         6.29 o                         
   8   3   6         33.05         36.59         4.13 o                         
   9   3   6          5.07          8.80         4.39 o                         
  10   3   6         14.29         16.29         4.44 o                         
  11   3   6          0.27         -0.50         4.13 o                         
  12   3   6          0.28          6.16         4.65 o                         
  13   3   6          0.78          0.94         5.05 o                         
  14   3   6          0.00          2.89         5.77 o                         
 -15   4   6          0.37          2.59         6.80 o                         
 -14   4   6          0.11          3.19         4.70 o                         
 -13   4   6          0.03         -2.45         5.10 o                         
 -12   4   6         19.68         24.48         5.85 o                         
 -11   4   6         11.90         13.19         5.61 o                         
 -10   4   6          2.19          7.01         6.04 o                         
  -9   4   6          1.66          3.16         4.58 o                         
  -8   4   6          2.38          8.32         5.08 o                         
  -7   4   6         37.21         39.91         5.58 o                         
  -6   4   6        258.56        252.08         8.33 o                         
  -5   4   6         68.19         81.95         5.61 o                         
  -4   4   6         36.18         38.52         5.48 o                         
  -3   4   6         63.91         58.56         6.05 o                         
  -2   4   6          0.00          0.93         6.73 o                         
  -1   4   6         68.46         68.18         5.49 o                         
   0   4   6         28.04         30.64         6.43 o                         
   1   4   6         25.28         26.81         4.78 o                         
   2   4   6          0.99          2.74         5.44 o                         
   3   4   6          0.49          4.32         4.45 o                         
   4   4   6          6.58          8.54         5.21 o                         
   5   4   6          1.82          5.82         5.45 o                         
   6   4   6         15.07         16.97         5.44 o                         
   7   4   6        139.32        132.26         5.20 o                         
   8   4   6          6.37         11.66         4.34 o                         
   9   4   6          0.37          5.91         4.51 o                         
  10   4   6          1.11         -2.19         4.44 o                         
  11   4   6          4.09          1.95         4.30 o                         
  12   4   6          0.00          2.01         4.28 o                         
  13   4   6          4.30         13.67         5.41 o                         
 -14   5   6          0.36          2.93         5.43 o                         
 -13   5   6          0.25         -2.52         6.32 o                         
 -12   5   6          2.66         10.69         7.17 o                         
 -11   5   6          0.29          0.69         7.86 o                         
 -10   5   6          3.10         -0.90         5.70 o                         
  -9   5   6          0.70          0.66         4.68 o                         
  -8   5   6          8.04         14.34         6.68 o                         
  -7   5   6          0.20          2.48         4.62 o                         
  -6   5   6          2.98         -2.30         9.25 o                         
  -5   5   6        261.88        257.08         6.35 o                         
  -4   5   6         43.63         45.50         5.61 o                         
  -3   5   6         55.06         52.73         6.68 o                         
  -2   5   6         23.28         26.91         5.69 o                         
  -1   5   6          8.28          6.51         5.15 o                         
   0   5   6         16.15         18.67         5.10 o                         
   1   5   6          4.94          5.17         4.73 o                         
   2   5   6         15.85         20.39         6.28 o                         
   3   5   6         12.53         12.79         3.69 o                         
   4   5   6          2.92         -2.60         4.51 o                         
   5   5   6         39.74         42.51         4.36 o                         
   6   5   6          9.64          8.86         3.97 o                         
   7   5   6         20.24         19.05         5.14 o                         
   8   5   6         10.08         11.60         5.26 o                         
   9   5   6          2.33         -1.81         4.25 o                         
  10   5   6          7.25          7.73         4.79 o                         
  11   5   6          0.75          2.23         4.66 o                         
  12   5   6          0.11         -1.01         4.98 o                         
 -12   6   6          5.03          7.83         9.33 o                         
 -11   6   6          4.28          3.14         7.58 o                         
 -10   6   6          0.10         -1.57         4.98 o                         
  -9   6   6          0.01         -0.78         5.20 o                         
  -8   6   6          8.24         11.34         7.01 o                         
  -7   6   6          5.31          2.29         4.80 o                         
  -6   6   6         12.95         15.45         5.41 o                         
  -5   6   6          4.97          3.48         5.58 o                         
  -4   6   6         11.96          9.85         6.90 o                         
  -3   6   6          2.90          7.00         9.83 o                         
  -2   6   6         15.34         16.73         6.93 o                         
  -1   6   6          0.16         -3.62         7.02 o                         
   0   6   6          0.88          0.09         5.28 o                         
   1   6   6          0.12          3.97         5.28 o                         
   2   6   6          0.12          1.34         6.51 o                         
   3   6   6          2.86          1.73         4.20 o                         
   4   6   6          3.50          9.03         4.30 o                         
   5   6   6         19.11         17.55         4.68 o                         
   6   6   6         94.68        101.68         6.85 o                         
   7   6   6          9.98          4.41         5.18 o                         
   8   6   6          1.84          4.29         3.98 o                         
   9   6   6          0.26          3.97         4.96 o                         
  10   6   6          0.86         -0.09         4.74 o                         
 -10   7   6          0.47          4.60         6.62 o                         
  -9   7   6          0.11         10.76         7.73 o                         
  -8   7   6          3.79          2.19         5.92 o                         
  -7   7   6          4.52          1.01         5.83 o                         
  -6   7   6          4.21          4.88         6.50 o                         
  -5   7   6          0.45         -6.55         7.58 o                         
  -4   7   6          0.77          2.31        10.24 o                         
  -3   7   6          2.59         12.86         7.15 o                         
  -2   7   6          5.06         -0.48         7.34 o                         
  -1   7   6         33.11         32.32        10.20 o                         
   0   7   6         12.12         17.12         5.68 o                         
   1   7   6          3.43         -2.00         5.79 o                         
   2   7   6          1.60          2.84         6.14 o                         
   3   7   6          0.21         -0.11         5.20 o                         
   4   7   6          6.91          6.33         6.19 o                         
   5   7   6          2.85          3.33         5.49 o                         
   6   7   6         38.13         31.16         5.30 o                         
   7   7   6          3.81          4.46         5.00 o                         
  -5   8   6          0.03         -1.47         7.61 o                         
  -4   8   6          0.21          4.02         7.86 o                         
  -3   8   6          8.34          4.64         7.92 o                         
  -2   8   6          0.12          3.89         7.60 o                         
  -1   8   6          0.26          3.23        10.76 o                         
   0   8   6          2.64          8.88         8.39 o                         
   1   8   6          0.00         -6.25         8.05 o                         
   2   8   6          0.02          5.92         6.71 o                         
   3   8   6          1.18          1.34         6.70 o                         
 -17   1   7          0.08         -1.14         4.33 o                         
 -16   1   7          0.11          0.17         4.70 o                         
 -15   1   7          0.06          2.52         3.76 o                         
 -14   1   7          0.95          4.99         4.01 o                         
 -13   1   7         21.05         20.73         4.02 o                         
 -12   1   7         27.42         28.45         3.98 o                         
 -11   1   7         20.51         21.76         3.52 o                         
 -10   1   7          0.10          2.60         3.19 o                         
  -9   1   7         34.03         38.65         3.55 o                         
  -8   1   7         31.32         35.25         3.97 o                         
  -7   1   7         41.40         44.20         4.68 o                         
  -6   1   7          0.00          1.64         3.67 o                         
  -5   1   7          6.52          7.70         4.69 o                         
  -4   1   7          2.29          2.60         4.90 o                         
  -3   1   7         26.59         33.83         6.16 o                         
  -2   1   7        137.04        158.04        11.96 o                         
  -1   1   7        326.09        356.80         9.28 o                         
   2   1   7         48.72         51.97         6.77 o                         
   3   1   7        137.38        136.26         7.99 o                         
   4   1   7          0.95         -2.08         6.60 o                         
   5   1   7        166.32        163.84         8.52 o                         
   6   1   7       1307.97       1290.57        10.78 o                         
   7   1   7          7.16          8.76         4.51 o                         
   8   1   7          2.76          1.32         4.61 o                         
   9   1   7          0.51          9.31         5.73 o                         
  10   1   7         10.70         12.83         4.91 o                         
  11   1   7          6.37          6.41         5.71 o                         
  12   1   7          1.37          0.07         5.27 o                         
  13   1   7          1.84          4.00         5.24 o                         
  14   1   7          0.04         -1.29         6.62 o                         
 -17   2   7          0.27          7.71         6.82 o                         
 -16   2   7          0.48          5.31         4.89 o                         
 -15   2   7          0.03          2.91         3.73 o                         
 -14   2   7          0.38          3.40         4.02 o                         
 -13   2   7         19.25         16.09         4.98 o                         
 -12   2   7         78.99         82.11         4.81 o                         
 -11   2   7         14.47         16.73         3.69 o                         
 -10   2   7          0.01         -1.38         3.44 o                         
  -9   2   7         23.22         23.16         3.88 o                         
  -8   2   7         14.04         12.89         4.62 o                         
  -7   2   7         11.96         17.27         4.75 o                         
  -6   2   7        101.91        101.98         4.72 o                         
  -5   2   7        347.67        322.98        19.92 o                         
  -4   2   7          8.51         15.13         7.40 o                         
  -3   2   7         60.01         65.07         4.97 o                         
  -2   2   7         10.48         10.26         6.58 o                         
  -1   2   7        158.93        158.28         6.19 o                         
   0   2   7         35.21         32.95         4.70 o                         
   1   2   7        117.60        106.37         9.99 o                         
   2   2   7          3.96          9.21         5.85 o                         
   3   2   7         37.39         37.21         6.43 o                         
   4   2   7          0.00         -7.67         6.09 o                         
   5   2   7          6.47          4.55         6.16 o                         
   6   2   7        362.23        353.49         7.43 o                         
   7   2   7         58.45         58.56         4.98 o                         
   8   2   7          6.52          1.28         4.79 o                         
   9   2   7         25.09         28.94         5.04 o                         
  10   2   7          1.05          9.01         6.70 o                         
  11   2   7          0.58          0.46         5.20 o                         
  12   2   7          0.02         -1.57         6.02 o                         
  13   2   7          0.57         -1.43         5.47 o                         
  14   2   7          2.23          5.89         5.86 o                         
 -16   3   7          0.04          0.76         4.69 o                         
 -15   3   7          0.00          3.64         4.26 o                         
 -14   3   7          0.53          2.74         4.65 o                         
 -13   3   7          9.58          8.98         4.38 o                         
 -12   3   7          0.01          2.76         4.29 o                         
 -11   3   7          0.52          0.42         4.69 o                         
 -10   3   7         12.17         18.33         4.24 o                         
  -9   3   7          0.01          5.01         4.70 o                         
  -8   3   7          8.79          6.27         3.88 o                         
  -7   3   7         22.21         26.94         5.63 o                         
  -6   3   7        400.71        385.47         6.20 o                         
  -5   3   7         13.70         16.27         4.50 o                         
  -4   3   7         29.81         30.65         4.80 o                         
  -3   3   7          2.63          4.49         4.34 o                         
  -2   3   7        133.55        134.69         6.97 o                         
  -1   3   7         59.67         71.93         5.63 o                         
   0   3   7          7.50          9.34         5.00 o                         
   1   3   7          9.51          8.49         5.23 o                         
   2   3   7          0.05          7.08         5.32 o                         
   3   3   7         37.24         40.28         6.75 o                         
   4   3   7          0.01         -5.14         9.13 o                         
   5   3   7        135.61        132.89         7.90 o                         
   6   3   7         14.68         18.94         8.82 o                         
   7   3   7         49.67         48.81         5.12 o                         
   8   3   7         53.13         58.89         5.84 o                         
   9   3   7          0.72         -2.99         6.96 o                         
  10   3   7          0.85          1.71         4.91 o                         
  11   3   7          0.81          0.26         5.79 o                         
  12   3   7          0.07          7.51         7.39 o                         
  13   3   7          1.97          4.23         5.71 o                         
 -15   4   7          0.68         10.19         6.17 o                         
 -14   4   7          0.22          2.35         5.33 o                         
 -13   4   7          0.00         -2.28         7.04 o                         
 -12   4   7          7.42          5.27         5.23 o                         
 -11   4   7          6.15          2.52         5.57 o                         
 -10   4   7          1.54         10.51         4.65 o                         
  -9   4   7          8.02          9.45         5.82 o                         
  -8   4   7          1.58          1.61         4.68 o                         
  -7   4   7         14.55         21.05         4.99 o                         
  -6   4   7         86.99         86.30         5.72 o                         
  -5   4   7          7.50          9.41         8.16 o                         
  -4   4   7          7.28          4.84         8.45 o                         
  -3   4   7         20.73         17.25         4.59 o                         
  -2   4   7          1.79          5.64         5.01 o                         
  -1   4   7          7.73          6.47         5.15 o                         
   0   4   7         84.71        106.40        10.34 o                         
   1   4   7         48.39         51.27         5.00 o                         
   2   4   7         17.42         14.78         5.28 o                         
   3   4   7          4.99          1.83         4.70 o                         
   4   4   7         27.27         39.76         5.85 o                         
   5   4   7          4.96          3.74         6.92 o                         
   6   4   7         39.70         39.77         7.26 o                         
   7   4   7         44.75         49.36         5.95 o                         
   8   4   7          0.03          7.12         5.92 o                         
   9   4   7          1.64          4.83         4.98 o                         
  10   4   7          0.01          7.50         6.25 o                         
  11   4   7          0.00          2.25         6.50 o                         
  12   4   7          0.30          0.73         6.78 o                         
 -14   5   7          2.28          5.90         8.29 o                         
 -13   5   7          4.81          6.01         6.29 o                         
 -12   5   7          3.96         11.74         8.59 o                         
 -11   5   7          0.56         -1.22         5.73 o                         
 -10   5   7          0.66         -0.40         5.98 o                         
  -9   5   7          0.24         -7.27         4.85 o                         
  -8   5   7          6.10         11.77         6.53 o                         
  -7   5   7          0.38         -4.23         5.39 o                         
  -6   5   7         59.59         60.04         6.68 o                         
  -5   5   7          0.42          3.50         4.68 o                         
  -4   5   7         39.76         57.42         9.65 o                         
  -3   5   7          7.31          9.80         9.37 o                         
  -2   5   7         31.68         25.05         5.52 o                         
  -1   5   7         42.77         41.13         5.59 o                         
   0   5   7         20.52         20.13         5.11 o                         
   1   5   7         24.36         24.84         6.94 o                         
   2   5   7          3.24          7.31         5.96 o                         
   3   5   7         32.80         32.10         5.69 o                         
   4   5   7          1.70          1.24         5.49 o                         
   5   5   7        162.39        172.28        10.27 o                         
   6   5   7         75.68         87.90        12.32 o                         
   7   5   7         34.15         31.36         5.17 o                         
   8   5   7          5.05          4.34         4.81 o                         
   9   5   7          0.33          1.76         5.43 o                         
  10   5   7          0.00          6.68         5.66 o                         
  11   5   7          0.08          1.61         5.86 o                         
 -12   6   7          2.61          5.75         7.93 o                         
 -11   6   7          0.47         10.55         7.96 o                         
 -10   6   7          0.40          3.98         6.12 o                         
  -9   6   7          0.03          3.80         5.09 o                         
  -8   6   7          0.03          3.39         7.20 o                         
  -7   6   7          9.32          6.57         4.97 o                         
  -6   6   7          0.74          5.26         5.66 o                         
  -5   6   7         30.67         35.43         7.20 o                         
  -4   6   7         18.63         29.05         9.44 o                         
  -3   6   7          2.74         -0.48         6.69 o                         
  -2   6   7          2.76          0.62         9.86 o                         
  -1   6   7          9.17          9.16         5.74 o                         
   0   6   7          1.03          4.34         6.97 o                         
   1   6   7          1.51          5.68         5.56 o                         
   2   6   7          1.16         -0.47         5.90 o                         
   3   6   7          0.15          2.25         5.79 o                         
   4   6   7          1.98          0.14         5.51 o                         
   5   6   7          5.25          9.61         7.08 o                         
   6   6   7         11.41          8.32         4.91 o                         
   7   6   7          0.11          4.50         5.39 o                         
   8   6   7          1.52          4.09         4.51 o                         
   9   6   7          0.11          1.67         4.11 o                         
  -9   7   7          1.65         -1.84         6.44 o                         
  -8   7   7          0.77          2.31         7.67 o                         
  -7   7   7          0.51          3.04         5.28 o                         
  -6   7   7          5.29          6.09         7.37 o                         
  -5   7   7         16.87         14.56         7.67 o                         
  -4   7   7         22.05         26.49        10.73 o                         
  -3   7   7          1.46         -3.10        10.31 o                         
  -2   7   7          7.34         15.04         7.76 o                         
  -1   7   7          0.36          6.41         7.48 o                         
   0   7   7          1.00          6.47         5.87 o                         
   1   7   7          0.04         -1.63         7.18 o                         
   2   7   7          0.64         -2.65         5.89 o                         
   3   7   7          5.89          6.71         7.14 o                         
   4   7   7          2.31          3.74         7.77 o                         
   5   7   7          1.51          2.53         5.42 o                         
   6   7   7          2.86          0.15         5.85 o                         
  -2   8   7          1.22          3.27         8.32 o                         
  -1   8   7          0.69         -0.39         8.37 o                         
 -17   0   8          0.33          5.46         7.98 o                         
 -16   0   8          0.46          2.41         6.28 o                         
 -15   0   8          0.02          0.01         6.27 o                         
 -14   0   8          4.68          6.22         5.13 o                         
 -13   0   8         28.75         17.81         5.82 o                         
 -12   0   8         36.78         38.27         6.90 o                         
 -11   0   8          2.72          2.02         5.55 o                         
 -10   0   8          0.10          4.02         7.35 o                         
  -9   0   8        105.83        101.49         6.89 o                         
  -8   0   8         10.69         16.55         4.45 o                         
  -7   0   8        291.14        288.98        11.34 o                         
  -6   0   8        831.88        846.78        14.85 o                         
  -5   0   8        679.60        640.11        13.37 o                         
  -4   0   8        242.78        241.58         8.40 o                         
  -3   0   8        263.29        269.19         8.60 o                         
  -2   0   8        514.55        538.39        10.61 o                         
   3   0   8        219.87        207.13         8.55 o                         
   4   0   8        319.73        295.70         9.04 o                         
   5   0   8        342.64        347.05         9.52 o                         
   6   0   8        162.56        160.64         7.87 o                         
   7   0   8         42.64         62.07         9.76 o                         
   8   0   8          6.34         16.48         6.79 o                         
   9   0   8          1.15          5.63         9.52 o                         
  10   0   8          1.24          3.26         9.99 o                         
  11   0   8          5.31          4.81         7.37 o                         
  12   0   8          4.23          2.89         7.60 o                         
  13   0   8          8.36          8.14         7.88 o                         
 -16   1   8          0.00          2.72         4.05 o                         
 -15   1   8          3.14          4.45         3.63 o                         
 -14   1   8          7.83          4.37         3.93 o                         
 -13   1   8          1.20          5.36         3.63 o                         
 -12   1   8          5.74          6.01         4.37 o                         
 -11   1   8         17.22         20.81         4.28 o                         
 -10   1   8          0.19          1.38         3.34 o                         
  -9   1   8          5.18          2.28         3.05 o                         
  -8   1   8          0.57         -0.19         3.83 o                         
  -7   1   8        166.51        172.41         5.00 o                         
  -6   1   8          7.48          9.53         4.77 o                         
  -5   1   8         12.21         19.11         6.14 o                         
  -4   1   8          0.94         -0.76         4.23 o                         
  -3   1   8          0.57          2.25         5.27 o                         
  -2   1   8        173.22        177.72         6.38 o                         
  -1   1   8          0.69         -2.60         6.27 o                         
   2   1   8        102.86        109.75         7.47 o                         
   3   1   8          4.41          6.54         6.63 o                         
   4   1   8         19.26         10.63         9.09 o                         
   5   1   8        768.08        778.29         8.32 o                         
   6   1   8         36.65         33.23         4.99 o                         
   7   1   8        118.01        110.58         5.43 o                         
   8   1   8          1.83          2.32         5.82 o                         
   9   1   8          3.72         13.62         4.75 o                         
  10   1   8          0.12          1.28         5.76 o                         
  11   1   8          0.45          1.10         5.09 o                         
  12   1   8          1.85         -1.20         5.36 o                         
  13   1   8          0.00          2.82         7.69 o                         
 -16   2   8          0.27          4.13         4.68 o                         
 -15   2   8          0.21          0.44         4.11 o                         
 -14   2   8          1.47          5.39         4.35 o                         
 -13   2   8          0.25          1.03         5.09 o                         
 -12   2   8          0.42          0.54         3.90 o                         
 -11   2   8         35.36         42.82         4.07 o                         
 -10   2   8         11.11          9.58         4.11 o                         
  -9   2   8         18.60         17.17         4.04 o                         
  -8   2   8         20.05         25.70         4.13 o                         
  -7   2   8          1.44          5.82         5.72 o                         
  -6   2   8         60.24         57.53         4.29 o                         
  -5   2   8        112.21        118.03        12.08 o                         
  -4   2   8         48.73         45.55         4.87 o                         
  -3   2   8          2.11          3.03         4.33 o                         
  -2   2   8          1.09          9.10         8.69 o                         
  -1   2   8          0.16         10.52         5.30 o                         
   0   2   8         12.77         15.09         4.94 o                         
   1   2   8          4.37          4.94         9.18 o                         
   2   2   8          3.12          9.89         6.65 o                         
   3   2   8          1.32         -0.23         8.83 o                         
   4   2   8          5.72         10.59         6.49 o                         
   5   2   8        133.07        129.32         8.23 o                         
   6   2   8        196.16        188.74         5.94 o                         
   7   2   8          0.33          3.74         4.90 o                         
   8   2   8         14.48         11.61         5.75 o                         
   9   2   8          7.62          8.41         5.54 o                         
  10   2   8          4.34          9.06         5.87 o                         
  11   2   8          7.57         12.74         6.22 o                         
  12   2   8          1.12          3.78         6.38 o                         
  13   2   8          3.35         10.32         5.89 o                         
 -15   3   8          0.11          2.00         5.10 o                         
 -14   3   8          0.33         -0.53         4.47 o                         
 -13   3   8          8.27          6.53         4.65 o                         
 -12   3   8          8.64          8.58         4.42 o                         
 -11   3   8         10.51         13.17         4.60 o                         
 -10   3   8          3.22         -0.32         4.73 o                         
  -9   3   8          0.54          0.48         4.11 o                         
  -8   3   8          0.78          1.48         4.17 o                         
  -7   3   8         58.49         56.12         4.46 o                         
  -6   3   8        110.11        123.38         6.55 o                         
  -5   3   8         59.03         55.96         4.87 o                         
  -4   3   8         18.72         21.27         5.29 o                         
  -3   3   8         54.13         58.41         4.84 o                         
  -2   3   8         11.73         12.27         5.18 o                         
  -1   3   8          0.76          5.11         6.32 o                         
   0   3   8         48.58         58.56         5.58 o                         
   1   3   8          3.77          2.72         4.95 o                         
   2   3   8         57.35         61.27         6.58 o                         
   3   3   8          5.24          2.21         6.42 o                         
   4   3   8         27.59         23.92         6.92 o                         
   5   3   8        512.76        528.47        13.42 o                         
   6   3   8        213.78        222.68         8.99 o                         
   7   3   8         36.25         31.69         7.16 o                         
   8   3   8          5.99          7.79         5.12 o                         
   9   3   8          0.10          0.22         6.02 o                         
  10   3   8          5.32          3.24         5.44 o                         
  11   3   8          0.01          2.20         6.21 o                         
  12   3   8          4.04          4.61         6.59 o                         
 -14   4   8          3.02          7.49         6.35 o                         
 -13   4   8         19.01         19.86         5.41 o                         
 -12   4   8          4.47          6.59        10.30 o                         
 -11   4   8          0.26         -4.41        10.14 o                         
 -10   4   8          0.58         -0.66         9.72 o                         
  -9   4   8          1.02          7.81         4.74 o                         
  -8   4   8          0.47          1.59         4.71 o                         
  -7   4   8          0.29          4.96         5.39 o                         
  -6   4   8        468.12        489.04         7.50 o                         
  -5   4   8         74.58         83.17         7.11 o                         
  -4   4   8         33.22         31.84         5.24 o                         
  -3   4   8         25.46         27.71         5.04 o                         
  -2   4   8          0.13          2.19         5.23 o                         
  -1   4   8          6.13          9.02         5.33 o                         
   0   4   8         61.58         55.62         6.78 o                         
   1   4   8         70.89         71.18         6.33 o                         
   2   4   8          7.51         10.70         4.64 o                         
   3   4   8          0.76          2.19         6.55 o                         
   4   4   8         23.69         27.21         6.74 o                         
   5   4   8         20.15         14.53         9.59 o                         
   6   4   8         16.00         21.13         9.24 o                         
   7   4   8         19.81         16.00         6.03 o                         
   8   4   8          0.83         -1.37         5.69 o                         
   9   4   8          0.08          2.11         8.43 o                         
  10   4   8          0.30          0.92         7.86 o                         
  11   4   8          0.03         -2.86         6.74 o                         
 -13   5   8          0.05          3.02         6.66 o                         
 -12   5   8          0.17          4.85         6.39 o                         
 -11   5   8          0.21         11.08         7.34 o                         
 -10   5   8          0.05          1.46         5.13 o                         
  -9   5   8          3.89          6.45         6.21 o                         
  -8   5   8          8.19         15.48         5.01 o                         
  -7   5   8          5.86         -2.19         5.57 o                         
  -6   5   8         18.46         20.13         9.47 o                         
  -5   5   8         15.74         17.72         6.86 o                         
  -4   5   8         12.38         12.29         6.61 o                         
  -3   5   8         12.43         17.31         6.93 o                         
  -2   5   8          0.66          7.31         7.33 o                         
  -1   5   8          0.95          4.72         5.41 o                         
   0   5   8          0.05          3.22         6.69 o                         
   1   5   8          0.05          1.09         5.38 o                         
   2   5   8          4.36         10.03         6.76 o                         
   3   5   8         23.11         19.48         7.08 o                         
   4   5   8          1.49         -3.27         5.61 o                         
   5   5   8          6.34         11.93         6.95 o                         
   6   5   8          4.37          2.31         5.73 o                         
   7   5   8          0.47          3.67         4.82 o                         
   8   5   8          0.99          4.65         6.33 o                         
   9   5   8          2.31          2.02         6.59 o                         
  10   5   8          0.09          0.20        11.08 o                         
 -11   6   8          0.13         -0.76         6.48 o                         
 -10   6   8          0.18          4.32         7.77 o                         
  -9   6   8          0.57         -0.47         5.20 o                         
  -8   6   8         16.00         13.45         5.21 o                         
  -7   6   8         34.66         33.80         5.40 o                         
  -6   6   8         26.06         24.67         7.49 o                         
  -5   6   8         19.19         21.15        10.60 o                         
  -4   6   8          1.36         -1.01         7.38 o                         
  -3   6   8          2.60          7.68         9.16 o                         
  -2   6   8          1.94         11.43         6.96 o                         
  -1   6   8          3.35         -0.07         5.80 o                         
   0   6   8          1.43          2.00         6.82 o                         
   1   6   8          0.50         -0.38         4.97 o                         
   2   6   8          7.16         11.00         5.28 o                         
   3   6   8         13.61          9.18         5.75 o                         
   4   6   8          2.47          1.69         6.23 o                         
   5   6   8          9.06          6.51         6.39 o                         
   6   6   8          0.01          2.64         6.41 o                         
   7   6   8          4.98          4.00         5.70 o                         
   8   6   8          2.24         -0.60         8.07 o                         
  -7   7   8         10.58         -0.39         7.83 o                         
  -6   7   8          0.45         -2.60        10.24 o                         
  -5   7   8          2.15         19.58        10.02 o                         
  -4   7   8          1.06         -6.03         7.49 o                         
  -3   7   8          0.01          5.65         7.24 o                         
  -2   7   8          8.25         10.74         7.80 o                         
  -1   7   8          1.31          0.35         6.99 o                         
   0   7   8          0.61          5.43         8.59 o                         
   1   7   8          0.06          3.87         7.86 o                         
   2   7   8          0.26         -3.14         7.71 o                         
   3   7   8          3.68          3.91         5.60 o                         
   4   7   8         25.74         13.30         6.09 o                         
 -16   1   9          3.17          9.18         4.62 o                         
 -15   1   9          0.01         -0.32         4.35 o                         
 -14   1   9          0.50          3.11         4.12 o                         
 -13   1   9          0.87          0.07         4.16 o                         
 -12   1   9         12.55          9.73         3.58 o                         
 -11   1   9          0.68          4.08         4.24 o                         
 -10   1   9          1.05          4.38         4.13 o                         
  -9   1   9         11.21         17.89         3.70 o                         
  -8   1   9          0.23         -0.43         4.94 o                         
  -7   1   9        308.75        297.86        32.95 o                         
  -6   1   9         20.02         20.87         6.29 o                         
  -5   1   9         29.12         30.59         5.32 o                         
  -4   1   9         18.25         10.39         5.20 o                         
  -3   1   9         50.73         49.21         7.40 o                         
  -2   1   9          7.76         17.58         6.46 o                         
  -1   1   9         26.91         32.46         6.54 o                         
   1   1   9          1.83          4.85         6.64 o                         
   2   1   9          1.34          0.83         6.77 o                         
   3   1   9         72.68         71.85         6.92 o                         
   4   1   9        607.22        583.62        12.68 o                         
   5   1   9         98.50        106.54         5.51 o                         
   6   1   9        119.99        136.72         5.65 o                         
   7   1   9          2.12          2.67         5.59 o                         
   8   1   9          1.28         10.12         5.60 o                         
   9   1   9         32.07         37.31         6.12 o                         
  10   1   9          0.15          5.71         6.01 o                         
  11   1   9          8.54          1.33         7.56 o                         
  12   1   9          5.45         15.62         6.62 o                         
 -15   2   9          0.01          4.27         4.61 o                         
 -14   2   9         11.49         11.37         4.36 o                         
 -13   2   9          7.63          5.72         4.60 o                         
 -12   2   9          0.50          1.98         5.82 o                         
 -11   2   9          0.73          4.74         4.96 o                         
 -10   2   9          5.11          7.49         4.66 o                         
  -9   2   9          0.20          4.40         4.12 o                         
  -8   2   9          0.02          4.20         4.21 o                         
  -7   2   9        528.37        514.62        14.63 o                         
  -6   2   9        585.63        589.67         9.82 o                         
  -5   2   9        330.50        322.85        17.03 o                         
  -4   2   9          6.25         12.41         5.34 o                         
  -3   2   9          0.36          2.00         5.15 o                         
  -2   2   9          7.71          8.05         6.67 o                         
  -1   2   9          0.47         -3.42         4.98 o                         
   0   2   9          0.06         -0.71         6.35 o                         
   1   2   9         30.61         25.30         4.63 o                         
   2   2   9         45.20         37.89         9.83 o                         
   3   2   9          1.88          4.96         6.57 o                         
   4   2   9         14.66         19.16         6.78 o                         
   5   2   9         51.94         51.18         6.42 o                         
   6   2   9          3.23          3.10         4.84 o                         
   7   2   9          2.52          5.36         4.95 o                         
   8   2   9          0.03         -0.03         5.82 o                         
   9   2   9          0.85          6.39         5.09 o                         
  10   2   9          3.24          5.16         6.22 o                         
  11   2   9          1.66          2.41         5.59 o                         
  12   2   9         22.04         19.96         6.53 o                         
 -15   3   9          0.05         -1.00         6.83 o                         
 -14   3   9          0.38          6.69         5.63 o                         
 -13   3   9          0.05          3.87         5.21 o                         
 -12   3   9          0.19          2.83         4.94 o                         
 -11   3   9          1.21         -1.68         4.80 o                         
 -10   3   9          1.97         10.40         4.79 o                         
  -9   3   9          1.39          2.97         4.70 o                         
  -8   3   9         20.26         18.93         4.76 o                         
  -7   3   9          7.26          4.80         5.57 o                         
  -6   3   9          0.83          2.60         5.21 o                         
  -5   3   9         55.23         54.84         4.61 o                         
  -4   3   9          0.29          2.61         5.48 o                         
  -3   3   9          4.22          5.79         5.23 o                         
  -2   3   9          0.46          5.57         5.83 o                         
  -1   3   9          5.47          8.77         6.27 o                         
   0   3   9         33.57         29.93         6.29 o                         
   1   3   9         74.49         77.72         5.68 o                         
   2   3   9         14.32         19.15         5.42 o                         
   3   3   9         16.74         16.65         6.88 o                         
   4   3   9         55.71         53.05         7.81 o                         
   5   3   9         16.53         16.64         9.21 o                         
   6   3   9         15.21         13.28         4.91 o                         
   7   3   9          5.11          1.86         5.87 o                         
   8   3   9          0.45          8.35         6.20 o                         
   9   3   9          0.01         -6.11         7.19 o                         
  10   3   9          2.22          3.79         5.34 o                         
  11   3   9          1.79         -6.23         5.72 o                         
 -13   4   9          0.01          5.24         6.22 o                         
 -12   4   9          0.85          0.51         7.56 o                         
 -11   4   9          0.08          4.24         5.91 o                         
 -10   4   9          0.00          3.80         5.12 o                         
  -9   4   9         12.80          4.75        12.91 o                         
  -8   4   9          0.18          9.65         4.75 o                         
  -7   4   9          7.28          6.95         6.67 o                         
  -6   4   9        122.30        128.82         7.95 o                         
  -5   4   9         17.57         26.26         5.14 o                         
  -4   4   9          1.72          5.06         4.66 o                         
  -3   4   9          3.67          4.53         5.26 o                         
  -2   4   9          2.07         -0.31         6.59 o                         
  -1   4   9          0.43          0.29         5.33 o                         
   0   4   9          0.05         -0.20         5.71 o                         
   1   4   9          1.40          2.15         4.64 o                         
   2   4   9          1.31          2.38         5.65 o                         
   3   4   9          1.29          2.39         4.86 o                         
   4   4   9          8.73          8.19         5.00 o                         
   5   4   9          0.24         -0.10         6.45 o                         
   6   4   9          0.17          1.88         7.23 o                         
   7   4   9          1.12         -0.42         5.17 o                         
   8   4   9          2.18          2.26         5.49 o                         
   9   4   9          1.59          1.68         7.87 o                         
  10   4   9          0.47         -2.65         6.89 o                         
 -12   5   9          1.54         -0.39         6.61 o                         
 -11   5   9          0.27          7.02         6.57 o                         
 -10   5   9          3.01         -0.95         6.14 o                         
  -9   5   9          3.21          0.84         5.09 o                         
  -8   5   9         30.15         23.75         8.40 o                         
  -7   5   9         11.81         21.21         7.49 o                         
  -6   5   9          5.48          9.24         7.28 o                         
  -5   5   9          0.58          5.67         9.72 o                         
  -4   5   9          2.29          7.24         6.41 o                         
  -3   5   9          0.16          1.10         6.24 o                         
  -2   5   9          1.86          2.36         4.93 o                         
  -1   5   9          3.74          8.08         7.67 o                         
   0   5   9          0.19          0.08         5.62 o                         
   1   5   9         19.41         17.87         5.83 o                         
   2   5   9          5.53          8.63         9.72 o                         
   3   5   9         14.09          8.55         7.10 o                         
   4   5   9         42.98         33.25         7.48 o                         
   5   5   9         51.50         47.70         5.57 o                         
   6   5   9         36.44         28.36         6.22 o                         
   7   5   9          0.09          4.43         4.43 o                         
   8   5   9          0.11          2.18         5.79 o                         
  -9   6   9          1.18         -1.69         7.71 o                         
  -8   6   9          3.67          4.94         7.91 o                         
  -7   6   9         36.20         19.56         7.77 o                         
  -6   6   9         24.29         28.22        10.44 o                         
  -5   6   9         25.49         19.02         7.50 o                         
  -4   6   9          0.94          9.11         7.51 o                         
  -3   6   9          0.45          5.76         9.88 o                         
  -2   6   9          3.52          5.20         7.99 o                         
  -1   6   9          6.86         12.35         6.46 o                         
   0   6   9         10.14          8.92         6.01 o                         
   1   6   9          4.00          2.26         5.03 o                         
   2   6   9          6.87         11.13         6.09 o                         
   3   6   9          0.36          3.72         6.16 o                         
   4   6   9          6.96          0.30         5.58 o                         
   5   6   9         11.66         15.12         7.89 o                         
   6   6   9          3.90          3.10         6.67 o                         
  -5   7   9          0.02          4.64         7.90 o                         
  -4   7   9          1.95         -1.01         7.55 o                         
  -3   7   9          2.69          5.80         7.90 o                         
  -2   7   9          1.25         -1.69         8.53 o                         
  -1   7   9          0.70         -0.86         7.88 o                         
   0   7   9          0.86          1.50         6.96 o                         
   1   7   9          1.68          7.56         6.64 o                         
   2   7   9          5.63         -1.69         7.80 o                         
 -15   0  10          1.07         -0.66         6.69 o                         
 -14   0  10          2.04          2.52         6.22 o                         
 -13   0  10          3.18          4.05         5.95 o                         
 -12   0  10          0.74          4.95         4.96 o                         
 -11   0  10          0.65          8.83         7.28 o                         
 -10   0  10         22.05         34.03        10.27 o                         
  -9   0  10         22.62         20.36         9.56 o                         
  -8   0  10        132.22        142.34        10.17 o                         
  -7   0  10        419.44        412.25        10.69 o                         
  -6   0  10        401.50        372.32        10.10 o                         
  -5   0  10         43.81         39.09         9.54 o                         
  -4   0  10         47.62         35.20         8.76 o                         
  -3   0  10         19.86         18.41         8.96 o                         
  -2   0  10          0.80         10.02         8.19 o                         
  -1   0  10         15.63          7.79         5.93 o                         
   3   0  10        118.65        109.49         8.05 o                         
   4   0  10        374.00        383.56         9.77 o                         
   5   0  10         92.12         97.34        10.37 o                         
   6   0  10         13.28         20.90         7.20 o                         
   7   0  10         14.22          6.31         7.29 o                         
   8   0  10          0.06         12.73        10.76 o                         
   9   0  10         10.58         13.71         7.49 o                         
  10   0  10          5.47          5.43         8.15 o                         
  11   0  10         45.76         38.85         8.49 o                         
 -15   1  10          0.12         -2.58         5.12 o                         
 -14   1  10          0.00          4.97         4.86 o                         
 -13   1  10          0.31          3.55         3.78 o                         
 -12   1  10          2.44          7.75         4.11 o                         
 -11   1  10          0.54          4.82         5.10 o                         
 -10   1  10         11.15         12.92         3.87 o                         
  -9   1  10          1.37          6.54         6.72 o                         
  -8   1  10         46.36         44.60         4.71 o                         
  -7   1  10          1.05         -1.74         4.33 o                         
  -6   1  10         32.36         32.23         6.82 o                         
  -5   1  10         14.13         17.99         6.13 o                         
  -4   1  10          4.87          3.17         5.32 o                         
  -3   1  10         19.73         22.02         4.35 o                         
  -2   1  10          1.16          2.39         4.99 o                         
  -1   1  10          5.16         12.39         8.85 o                         
   0   1  10          2.19          5.63         8.69 o                         
   1   1  10         10.71         11.14         6.33 o                         
   2   1  10         59.83         68.57         9.44 o                         
   3   1  10        177.13        166.50         8.27 o                         
   4   1  10          3.45          8.91         5.45 o                         
   5   1  10          9.60         13.49         4.98 o                         
   6   1  10          0.19         10.52         5.64 o                         
   7   1  10          0.16          6.31         4.97 o                         
   8   1  10          7.07         10.47         5.95 o                         
   9   1  10          2.75         10.18         5.35 o                         
  10   1  10          7.67         11.82         5.75 o                         
  11   1  10          5.02          9.44         5.72 o                         
 -15   2  10          0.40          7.79        12.15 o                         
 -14   2  10          0.32          1.96         5.02 o                         
 -13   2  10          0.05          2.20         4.60 o                         
 -12   2  10          0.00          0.16         4.58 o                         
 -11   2  10          1.58          4.28         5.04 o                         
 -10   2  10          0.02          4.04         4.32 o                         
  -9   2  10          0.79          2.64         6.66 o                         
  -8   2  10         59.98         62.61         9.75 o                         
  -7   2  10         62.17         56.07         5.48 o                         
  -6   2  10         51.42         56.44         7.16 o                         
  -5   2  10          6.42          8.42         4.59 o                         
  -4   2  10          9.17          7.33         5.18 o                         
  -3   2  10         20.67         29.05         5.39 o                         
  -2   2  10          6.82         12.43         5.05 o                         
  -1   2  10          1.32          8.12         6.96 o                         
   0   2  10         13.61         15.13         6.55 o                         
   1   2  10          5.17          3.46         4.76 o                         
   2   2  10         36.91         34.43        10.07 o                         
   3   2  10          6.62          6.33         6.55 o                         
   4   2  10          3.40          6.60         6.74 o                         
   5   2  10          6.17         16.86         5.01 o                         
   6   2  10          2.60          4.39         6.74 o                         
   7   2  10          0.98          5.77         4.96 o                         
   8   2  10          3.33          9.33         6.20 o                         
   9   2  10          0.64          2.74         5.28 o                         
  10   2  10          0.39          7.78         5.86 o                         
 -14   3  10          0.03         -0.80         5.33 o                         
 -13   3  10          1.27          4.22         5.63 o                         
 -12   3  10          0.12          2.82         4.61 o                         
 -11   3  10          1.10         -0.51         4.64 o                         
 -10   3  10          3.54          1.27         4.36 o                         
  -9   3  10          8.13         13.64         4.34 o                         
  -8   3  10         42.25         40.50         5.98 o                         
  -7   3  10         52.08         50.99         5.99 o                         
  -6   3  10          2.66          7.71         5.51 o                         
  -5   3  10          5.24          8.02         4.94 o                         
  -4   3  10          2.00          5.40         4.30 o                         
  -3   3  10         15.53         11.24         4.47 o                         
  -2   3  10          7.67          7.19         4.17 o                         
  -1   3  10          6.72          5.38         5.44 o                         
   0   3  10         18.52         17.01         4.94 o                         
   1   3  10         15.26         15.52         5.69 o                         
   2   3  10          0.12          2.69         5.38 o                         
   3   3  10         31.17         34.54         6.06 o                         
   4   3  10         11.81         10.11         6.99 o                         
   5   3  10         43.87         50.24        10.08 o                         
   6   3  10          0.47          0.85         6.05 o                         
   7   3  10          2.50          7.87         5.10 o                         
   8   3  10          4.72          7.47         5.40 o                         
   9   3  10          0.77         -0.01         5.56 o                         
  10   3  10          1.63          7.18         5.60 o                         
 -12   4  10          3.92         10.11         6.37 o                         
 -11   4  10          0.04          9.26         7.33 o                         
 -10   4  10          0.48          4.56         5.13 o                         
  -9   4  10          4.21          7.05         7.42 o                         
  -8   4  10         58.30         56.15        10.85 o                         
  -7   4  10         97.44         80.25         6.79 o                         
  -6   4  10         82.57         75.16         5.90 o                         
  -5   4  10          1.53          1.14         4.92 o                         
  -4   4  10          0.10          3.87         5.85 o                         
  -3   4  10          1.36          1.12         4.26 o                         
  -2   4  10          5.02          2.72         4.74 o                         
  -1   4  10          6.78          8.11         5.41 o                         
   0   4  10         77.74         73.22         7.28 o                         
   1   4  10          7.21         11.42         5.53 o                         
   2   4  10          9.24         10.12         5.65 o                         
   3   4  10         16.08         19.13         5.27 o                         
   4   4  10          0.59          2.39         5.01 o                         
   5   4  10         11.88         14.56         5.29 o                         
   6   4  10          1.66          2.07         7.91 o                         
   7   4  10         14.78         11.77         5.48 o                         
   8   4  10          3.02          0.09         8.01 o                         
 -11   5  10          1.13          6.05         7.93 o                         
 -10   5  10          1.79          2.49         5.43 o                         
  -9   5  10          0.48         -5.47         7.67 o                         
  -8   5  10          0.49         -3.00         7.34 o                         
  -7   5  10          2.17          7.45         7.11 o                         
  -6   5  10          3.20          9.68         7.08 o                         
  -5   5  10          0.85         -0.44         7.16 o                         
  -4   5  10          2.27          3.37         6.31 o                         
  -3   5  10          0.28         -0.64         5.38 o                         
  -2   5  10         17.07         17.53         5.98 o                         
  -1   5  10         15.56         15.38         6.10 o                         
   0   5  10          0.26          9.23         6.00 o                         
   1   5  10          4.64          3.99         5.93 o                         
   2   5  10          3.53          2.86         5.88 o                         
   3   5  10          3.03          5.52         5.09 o                         
   4   5  10          3.60          3.86         5.93 o                         
   5   5  10          0.20          1.72         6.24 o                         
   6   5  10         12.86         21.85         8.49 o                         
   7   5  10          2.69          2.41         5.71 o                         
  -8   6  10          4.17          5.16         8.17 o                         
  -7   6  10          2.39         -1.41         7.95 o                         
  -6   6  10         11.80         27.21        11.38 o                         
  -5   6  10         14.90          9.73        10.90 o                         
  -4   6  10          0.44         -1.56         7.85 o                         
  -3   6  10          1.54          2.89         7.32 o                         
  -2   6  10          0.84          4.78         6.07 o                         
  -1   6  10          6.79         -1.85         8.42 o                         
   0   6  10          1.62          7.86        10.08 o                         
   1   6  10          1.50          3.86         7.35 o                         
   2   6  10          0.57         -2.45         6.47 o                         
   3   6  10          2.31          1.24         6.29 o                         
   4   6  10          3.82          3.88         8.24 o                         
 -14   1  11          0.02         -0.93         5.78 o                         
 -13   1  11          0.68          2.43         5.32 o                         
 -12   1  11          0.36          1.72         5.70 o                         
 -11   1  11          0.85          4.55         5.71 o                         
 -10   1  11         33.41         39.72         5.27 o                         
  -9   1  11          6.62          6.42         5.59 o                         
  -8   1  11          5.93          1.97         5.71 o                         
  -7   1  11          9.32         10.06         5.41 o                         
  -6   1  11          4.32          8.99         5.38 o                         
  -5   1  11          2.34          1.86         5.32 o                         
  -4   1  11         59.32         61.07         9.60 o                         
  -3   1  11         12.71         16.31         6.53 o                         
  -2   1  11          0.57          2.28         6.68 o                         
  -1   1  11         19.17         19.98        12.25 o                         
   0   1  11          6.49         -2.99         9.12 o                         
   1   1  11         64.50         66.15        10.24 o                         
   2   1  11         61.44         75.35         7.53 o                         
   3   1  11          0.07         -1.70        10.18 o                         
   4   1  11         15.67         20.22         9.70 o                         
   5   1  11          1.70          4.61         5.94 o                         
   6   1  11          6.48          1.89         4.98 o                         
   7   1  11          0.46          2.47         5.28 o                         
   8   1  11          0.00          4.82         6.25 o                         
   9   1  11          0.04          8.09         5.53 o                         
 -13   2  11          1.34         11.64         6.37 o                         
 -12   2  11          1.09          4.58         4.75 o                         
 -11   2  11          1.94          0.21         5.41 o                         
 -10   2  11          0.01         -0.79         7.15 o                         
  -9   2  11          5.02          4.34         9.27 o                         
  -8   2  11         82.10         76.96         7.55 o                         
  -7   2  11         39.92         38.96         5.25 o                         
  -6   2  11         13.54         13.26         5.44 o                         
  -5   2  11          1.15          2.32         5.19 o                         
  -4   2  11          6.73         16.20         5.40 o                         
  -3   2  11          3.68          3.11         4.50 o                         
  -2   2  11          0.69          5.12         4.64 o                         
  -1   2  11        195.25        198.42        20.99 o                         
   0   2  11         57.69         46.34         5.81 o                         
   1   2  11         63.62         57.95         7.34 o                         
   2   2  11         32.59         31.29         7.27 o                         
   3   2  11         34.35         33.49         7.73 o                         
   4   2  11          6.46          7.83         7.01 o                         
   5   2  11          3.80         -3.22         5.21 o                         
   6   2  11         17.79         21.13         6.37 o                         
   7   2  11          0.21         -0.96         6.30 o                         
   8   2  11          7.73          7.14         5.80 o                         
   9   2  11          1.56          4.38         6.76 o                         
 -13   3  11          0.79          0.80        12.51 o                         
 -12   3  11          2.52          4.04         5.59 o                         
 -11   3  11          1.16          2.71         6.18 o                         
 -10   3  11          0.94         -0.11         6.02 o                         
  -9   3  11          2.05         -0.13         5.90 o                         
  -8   3  11          3.30          0.63         7.37 o                         
  -7   3  11          0.02          5.16         6.80 o                         
  -6   3  11         12.53          8.70         4.71 o                         
  -5   3  11          1.23          1.17         4.79 o                         
  -4   3  11          0.70          1.08         4.68 o                         
  -3   3  11          4.78          1.92         3.82 o                         
  -2   3  11          0.73          6.31         4.25 o                         
  -1   3  11          1.96          3.65         4.67 o                         
   0   3  11         11.12         13.92         5.59 o                         
   1   3  11          1.41          0.40         5.64 o                         
   2   3  11          3.68         13.13         5.69 o                         
   3   3  11          2.56          8.89         4.93 o                         
   4   3  11          2.14          2.44         9.82 o                         
   5   3  11         10.81         14.35         7.58 o                         
   6   3  11         10.50          3.18         5.35 o                         
   7   3  11          0.28         -0.93         6.49 o                         
   8   3  11          0.87         -0.64         5.75 o                         
 -11   4  11          0.25          2.45        11.34 o                         
 -10   4  11          3.39          4.49         7.29 o                         
  -9   4  11          0.45          0.92         7.51 o                         
  -8   4  11          0.30          1.93         6.23 o                         
  -7   4  11          5.26          4.64         5.62 o                         
  -6   4  11          7.67          3.00         6.23 o                         
  -5   4  11          9.41          8.89         5.30 o                         
  -4   4  11          0.34          5.51         5.14 o                         
  -3   4  11          2.79          0.37         5.06 o                         
  -2   4  11          0.54          1.20         5.04 o                         
  -1   4  11          9.69          8.75         5.94 o                         
   0   4  11         22.42         25.31         5.98 o                         
   1   4  11          3.07          3.04         5.95 o                         
   2   4  11          0.12         -5.14         5.94 o                         
   3   4  11          1.02         11.20         5.94 o                         
   4   4  11          3.52          5.27         6.79 o                         
   5   4  11          4.23          2.67         7.72 o                         
   6   4  11          1.95          6.36         4.94 o                         
   7   4  11          0.04         -4.19         8.42 o                         
  -9   5  11          0.75          5.37         7.81 o                         
  -8   5  11          1.29          4.18        11.22 o                         
  -7   5  11          8.09          6.51         7.57 o                         
  -6   5  11          0.08          3.19        10.65 o                         
  -5   5  11          0.07          3.01         7.41 o                         
  -4   5  11          0.11          0.17         5.74 o                         
  -3   5  11          6.34          6.00         6.54 o                         
  -2   5  11          3.88          1.02         5.20 o                         
  -1   5  11          0.35         -1.90         6.00 o                         
   0   5  11          0.00          2.81         5.33 o                         
   1   5  11          1.67         -2.82         5.28 o                         
   2   5  11          0.22          4.07         6.08 o                         
   3   5  11          1.71          0.16         7.70 o                         
   4   5  11          2.93         -3.74         6.33 o                         
   5   5  11          2.45         -0.50         8.50 o                         
  -4   6  11          0.06         10.71        11.13 o                         
  -3   6  11          0.00          1.74        10.86 o                         
  -2   6  11          0.10          1.14         6.91 o                         
  -1   6  11          7.06          2.35         6.73 o                         
   0   6  11          7.71          1.65         8.19 o                         
 -13   0  12          2.91          2.59        11.71 o                         
 -12   0  12          7.08          5.85         8.08 o                         
 -11   0  12          0.25         -0.12        10.86 o                         
 -10   0  12         19.31         18.60         7.48 o                         
  -9   0  12         53.38         50.45         7.95 o                         
  -8   0  12          0.05          1.39         9.65 o                         
  -7   0  12         11.81         14.91         6.92 o                         
  -6   0  12          1.27          2.52         6.57 o                         
  -5   0  12          0.16          4.98         9.18 o                         
  -4   0  12          0.11         -0.81         6.78 o                         
  -3   0  12          9.19         12.59         9.45 o                         
  -2   0  12         94.74         91.48         7.52 o                         
  -1   0  12        104.10        105.13         7.61 o                         
   0   0  12        115.43        105.13        10.56 o                         
   2   0  12         11.03         29.15         9.43 o                         
   3   0  12          1.46          7.00         7.73 o                         
   4   0  12          4.88          2.44         7.32 o                         
   5   0  12         28.80         27.61        11.03 o                         
   6   0  12          6.70         13.38         7.53 o                         
   7   0  12          0.00          2.83         8.03 o                         
   8   0  12          1.64          6.71         8.39 o                         
 -13   1  12          0.48          7.17         8.02 o                         
 -12   1  12          0.50          0.70         7.65 o                         
 -11   1  12         19.60         13.71         5.42 o                         
 -10   1  12          1.92          5.81         5.23 o                         
  -9   1  12          1.43         10.64         7.07 o                         
  -8   1  12          2.07          0.73         5.88 o                         
  -7   1  12          0.65          3.89         5.80 o                         
  -6   1  12          0.56         -1.03         5.61 o                         
  -5   1  12          0.00          4.74         5.69 o                         
  -4   1  12          9.50          9.14         4.72 o                         
  -3   1  12          0.93         -3.35         5.35 o                         
  -2   1  12          2.49          0.64         4.57 o                         
  -1   1  12          1.28          5.84         6.50 o                         
   0   1  12          3.42          7.20         4.79 o                         
   1   1  12         45.88         64.37         8.74 o                         
   2   1  12         15.15         20.66         7.75 o                         
   3   1  12         16.74         18.55         7.45 o                         
   4   1  12         14.96         19.43         5.47 o                         
   5   1  12          0.61          2.44         6.33 o                         
   6   1  12          0.01          9.35         7.92 o                         
   7   1  12          4.06          8.77         6.56 o                         
   8   1  12          0.50          2.53         6.98 o                         
 -12   2  12          0.46         -2.25         6.40 o                         
 -11   2  12          1.70          4.38         5.58 o                         
 -10   2  12          0.09         -4.69         6.11 o                         
  -9   2  12          0.29         -1.76         5.37 o                         
  -8   2  12          0.44          1.55         5.13 o                         
  -7   2  12          1.91          5.21         4.92 o                         
  -6   2  12          0.41          5.22         5.39 o                         
  -5   2  12          9.50         15.15         5.49 o                         
  -4   2  12          0.21          3.50         4.82 o                         
  -3   2  12          8.54          9.00         4.91 o                         
  -2   2  12          0.01          1.74         4.79 o                         
  -1   2  12         51.29         50.35         4.43 o                         
   0   2  12          0.33          4.02         5.70 o                         
   1   2  12          8.19          5.50         4.99 o                         
   2   2  12         25.35         29.69         5.30 o                         
   3   2  12         14.80         14.18         7.38 o                         
   4   2  12          0.35          1.55         8.05 o                         
   5   2  12          0.17          1.39         5.46 o                         
   6   2  12          4.96          7.20         6.97 o                         
   7   2  12          0.05          2.53         9.32 o                         
 -11   3  12          4.25         -1.48         6.71 o                         
 -10   3  12          0.70          4.05         6.49 o                         
  -9   3  12          0.01         -2.11         7.70 o                         
  -8   3  12          1.65         -0.33         5.21 o                         
  -7   3  12          0.13          4.28         5.30 o                         
  -6   3  12         16.35         18.73         4.59 o                         
  -5   3  12          0.16          5.42         6.02 o                         
  -4   3  12          4.54          5.94         4.75 o                         
  -3   3  12          3.53          4.41         4.46 o                         
  -2   3  12         22.75         18.38         5.18 o                         
  -1   3  12          3.78          1.97         6.03 o                         
   0   3  12         20.68         19.50         5.29 o                         
   1   3  12          3.75          7.19         5.77 o                         
   2   3  12          7.75         13.20         6.07 o                         
   3   3  12          1.85         -3.20         5.17 o                         
   4   3  12          6.07         11.43         7.59 o                         
   5   3  12          4.80         10.82         5.50 o                         
   6   3  12          2.27          8.98         6.64 o                         
  -9   4  12          0.14          4.24         8.72 o                         
  -8   4  12          3.90          2.59         5.93 o                         
  -7   4  12          2.30         -2.28         6.87 o                         
  -6   4  12         19.46         19.87         5.80 o                         
  -5   4  12          1.70          2.38         6.29 o                         
  -4   4  12          0.09         -0.25         4.56 o                         
  -3   4  12          0.06         -0.08         5.20 o                         
  -2   4  12         24.68         19.07         5.42 o                         
  -1   4  12         11.13          7.00         4.25 o                         
   0   4  12         25.07         27.25         6.59 o                         
   1   4  12          1.21          7.11         6.05 o                         
   2   4  12          0.13          4.54         6.39 o                         
   3   4  12          0.55          0.58         7.69 o                         
   4   4  12          0.14          0.60         5.49 o                         
  -6   5  12          3.47         -1.44         7.67 o                         
  -5   5  12          0.04          4.83         8.20 o                         
  -4   5  12          0.02          2.58         7.46 o                         
  -3   5  12          0.01          3.55         6.66 o                         
  -2   5  12          0.34          0.45         5.72 o                         
  -1   5  12          0.25          1.04         4.92 o                         
   0   5  12          0.42          5.22         5.53 o                         
   1   5  12          0.31          2.48         6.56 o                         
 -11   1  13          0.71          6.75         7.97 o                         
 -10   1  13          0.50          1.19         5.28 o                         
  -9   1  13          5.65          8.08         5.33 o                         
  -8   1  13          1.51          2.47         5.12 o                         
  -7   1  13          8.05          6.65         5.07 o                         
  -6   1  13         16.17         28.84        11.91 o                         
  -5   1  13          2.10         61.66        42.05 o                         
  -4   1  13          4.45          8.16         5.69 o                         
  -3   1  13         12.65         15.10         5.98 o                         
  -2   1  13          1.81         -3.23         4.83 o                         
  -1   1  13          0.23         -1.90         5.82 o                         
   0   1  13          0.10          1.61         5.06 o                         
   1   1  13          0.02          2.93         6.18 o                         
   2   1  13         27.03         24.05         7.52 o                         
   3   1  13          0.74          5.14         5.37 o                         
   4   1  13          2.66          0.23         5.57 o                         
   5   1  13          2.26          0.14         5.72 o                         
   6   1  13          8.63         -0.25         6.87 o                         
 -10   2  13          0.02          0.13         6.50 o                         
  -9   2  13          0.61          7.34         6.44 o                         
  -8   2  13          3.10          5.07         7.74 o                         
  -7   2  13         24.95         31.97         7.81 o                         
  -6   2  13          4.85         10.13         6.09 o                         
  -5   2  13          1.27          6.93         5.26 o                         
  -4   2  13          0.01          0.36         4.96 o                         
  -3   2  13         11.60         11.73         4.61 o                         
  -2   2  13         11.39          3.79         4.65 o                         
  -1   2  13         28.99         26.69         4.80 o                         
   0   2  13          1.71          0.78         6.07 o                         
   1   2  13          0.00         -1.32         5.31 o                         
   2   2  13          0.81         -5.02         6.12 o                         
   3   2  13          0.01          2.77         7.73 o                         
   4   2  13          5.69          7.24         8.17 o                         
   5   2  13          9.69          6.57        11.18 o                         
  -9   3  13          0.03          2.95         6.43 o                         
  -8   3  13          0.76         -3.33         7.98 o                         
  -7   3  13          2.02          1.11         5.40 o                         
  -6   3  13          0.95          0.77         5.00 o                         
  -5   3  13          0.00          4.83         5.41 o                         
  -4   3  13          1.60          3.45         4.79 o                         
  -3   3  13          0.62         10.02         6.14 o                         
  -2   3  13          1.27          3.48         4.74 o                         
  -1   3  13          3.25          7.68         5.17 o                         
   0   3  13         24.95         23.67         7.50 o                         
   1   3  13          3.64         -0.34         5.53 o                         
   2   3  13          0.20         -6.50         6.47 o                         
   3   3  13          3.13          4.84         7.27 o                         
   4   3  13          1.76         -1.73         6.34 o                         
  -6   4  13          0.01          2.15         5.79 o                         
  -5   4  13          1.73          0.40         6.66 o                         
  -4   4  13          0.28          5.24         5.56 o                         
  -3   4  13          0.04          3.10         5.62 o                         
  -2   4  13          0.50          1.26         5.14 o                         
  -1   4  13          4.84          6.48         4.75 o                         
   0   4  13          0.97          8.47         5.72 o                         
   1   4  13          4.02         -1.81         5.80 o                         
  -9   0  14          5.03          4.50         8.17 o                         
  -8   0  14         13.86          9.12         8.18 o                         
  -7   0  14          8.86         18.23        10.86 o                         
  -6   0  14          0.09         10.06        10.63 o                         
  -5   0  14          0.05          5.13         7.74 o                         
  -4   0  14          6.75         11.68         7.55 o                         
  -3   0  14         11.73         -1.13        10.39 o                         
  -2   0  14          3.62          8.89        10.65 o                         
  -1   0  14          0.86         -0.18         8.06 o                         
   0   0  14          0.75          5.13        10.49 o                         
   1   0  14          0.07          1.98         6.43 o                         
   2   0  14          0.16          9.76         7.71 o                         
   3   0  14          0.00         -0.35         8.81 o                         
  -9   1  14          0.86          4.50        11.07 o                         
  -8   1  14          0.30          3.91         5.35 o                         
  -7   1  14          3.72          7.23         5.49 o                         
  -6   1  14          7.40         12.08         6.19 o                         
  -5   1  14          0.34          1.29         5.44 o                         
  -4   1  14          7.68          8.62         6.21 o                         
  -3   1  14          3.10          6.77         7.57 o                         
  -2   1  14          0.68          2.64         6.24 o                         
  -1   1  14          0.02         -0.60         5.38 o                         
   0   1  14          0.07         -0.56         4.88 o                         
   1   1  14          0.92          4.24         4.48 o                         
   2   1  14          0.23          2.71         5.01 o                         
   3   1  14          2.87          2.89         5.94 o                         
  -7   2  14          1.10         11.74         8.10 o                         
  -6   2  14          0.08          6.71         6.09 o                         
  -5   2  14          0.79          4.01         5.92 o                         
  -4   2  14          0.01          2.32         4.87 o                         
  -3   2  14          0.10         -0.49         5.42 o                         
  -2   2  14          0.36         -0.63         4.34 o                         
  -1   2  14          6.71          9.01         4.88 o                         
   0   2  14         23.22         19.97         5.09 o                         
   1   2  14          0.07          3.36         8.69 o                         
   2   2  14          0.70          4.06         6.64 o                         
  -5   3  14          2.69          6.09         5.83 o                         
  -4   3  14          0.66          2.74         5.17 o                         
  -3   3  14          0.29          4.27         5.31 o                         
  -2   3  14          0.71          2.97         4.67 o                         
  -1   3  14          0.45          3.94         5.79 o                         
                                                                                
